# Supplementary material for: Genome-wide identification and expression analysis of the SPL transcription factor family and its response to abiotic stress in Pisum sativum L
Source: BMC Genomics. 2024 May 31;25:539. doi: 10.1186/s12864-024-10262-w (PMC11140923; doi:10.1186/s12864-024-10262-w)
Supplement: Supplementary file 1 — Supplementary Material 1 [file 12864_2024_10262_MOESM1_ESM.xlsx]

## Sheet: Sheet1
Additional file 3 Table S3 The 4 pairs of segmental duplicates in Pisum sativum SPL genes.
Chromosome Position	PsSPL Gene Name	PsSPL Gene ID	Chromosome Position	PsSPL Gene Name	PsSPL Gene ID
gene-LOC127081962	PsSPL4	rna-XM_051022192.1	gene-LOC127083160	PsSPL24	rna-XM_051023406.1
gene-LOC127132569	PsSPL7	rna-XM_051061523.1	gene-LOC127097259	PsSPL28	rna-XM_051035761.1
gene-LOC127083120	PsSPL21	rna-XM_051023361.1	gene-LOC127106570	PsSPL33	rna-XM_051043852.1
gene-LOC127078376	PsSPL17	rna-XM_051018833.1	gene-LOC127106738	PsSPL32	rna-XM_051044043.1
