# Supplementary material for: Genome-wide identification and expression analysis of the SPL transcription factor family and its response to abiotic stress in Pisum sativum L
Source: BMC Genomics. 2024 May 31;25:539. doi: 10.1186/s12864-024-10262-w (PMC11140923; doi:10.1186/s12864-024-10262-w)
Supplement: Supplementary file 2 — Supplementary Material 2 [file 12864_2024_10262_MOESM2_ESM.xlsx]

## Sheet: Sheet1
Additional file 4 Table S4 One-to-one orthologous relationships between Pisum sativum and Arabidopsis thaliana,Oryza sativa,Triticum aestivum,Setaria italica,Glycine max,Chenopodium quinoa
PsSPL Gene Name	PsSPL Gene ID	Chromosome Position	AtSPL Gene ID	Chromosome Position
PsSPL4	rna-XM_051022192.1	Chr1	transcript:AT2G33810.1	2
PsSPL4	rna-XM_051022192.1	Chr1	transcript:AT3G15270.1	3
PsSPL3	rna-XM_051019461.1	Chr1	transcript:AT5G18830.3	5
PsSPL6	rna-XM_051050004.1	Chr2	transcript:AT1G69170.1	1
PsSPL5	rna-XM_051049913.1	Chr2	transcript:AT1G26590.2	1
PsSPL7	rna-XM_051061523.1	Chr3	transcript:AT2G47070.1	2
PsSPL8	rna-XM_051055137.1	Chr3	transcript:AT2G42200.1	2
PsSPL8	rna-XM_051055137.1	Chr3	transcript:AT3G57920.1	3
PsSPL15	rna-XM_051023406.1	Chr5	transcript:AT1G53160.1	1
PsSPL14	rna-XM_051023361.1	Chr5	transcript:AT1G27360.2	1
PsSPL15	rna-XM_051023406.1	Chr5	transcript:AT3G15270.1	3
PsSPL13	rna-XM_051018833.1	Chr5	transcript:AT5G50670.2	5
PsSPL17	rna-XM_051035761.1	Chr6	transcript:AT2G47070.1	2
PsSPL19	rna-XM_051043852.1	Chr7	transcript:AT1G27360.2	1
PsSPL18	rna-XM_051044043.1	Chr7	transcript:AT5G50670.2	5
	rna-XM_051015512.1	PsSPL1	transcript:Os01t0292900-01	1
	rna-XM_051019461.1	PsSPL3	transcript:Os05t0408200-01	5
	rna-XM_051061523.1	PsSPL7	transcript:Os01t0292900-01	1
	rna-XM_051057200.1	PsSPL9	transcript:Os04t0551500-01	4
	rna-XM_051018833.1	PsSPL13	transcript:Os11t0496600-00	11
	rna-XM_051035761.1	PsSPL17	transcript:Os01t0292900-01	1
	rna-XM_051044043.1	PsSPL18	transcript:Os11t0496600-00	11
	rna-XM_051019461.1	PsSPL3	transcript:TraesCS1A02G255300.1	1A
	rna-XM_051019461.1	PsSPL3	transcript:TraesCS1B02G266100.2	1B
	rna-XM_051019461.1	PsSPL3	transcript:TraesCS1D02G254700.1	1D
	rna-XM_051055137.1	PsSPL8	transcript:TraesCS5B02G265600.2	5B
	rna-XM_051055137.1	PsSPL8	transcript:TraesCS5D02G273900.2	5D
	rna-XM_051055137.1	PsSPL8	transcript:TraesCS7D02G245200.2	7D
	rna-XM_051019461.1	PsSPL3	transcript:KQL15519	III
	rna-XM_051015512.1	PsSPL1	transcript:KQL03527	V
	rna-XM_051055137.1	PsSPL8	transcript:KQL25066	II
	rna-XM_051061523.1	PsSPL7	transcript:KQL03527	V
	rna-XM_051057200.1	PsSPL9	transcript:KQK98368	VII
	rna-XM_051018833.1	PsSPL13	transcript:KQK94637	VIII
	rna-XM_051035761.1	PsSPL17	transcript:KQL03527	V
	rna-XM_051019461.1	PsSPL3	transcript:KRH20987	13
	rna-XM_051022192.1	PsSPL4	transcript:KRH21401	13
	rna-XM_051022192.1	PsSPL4	transcript:KRH20415	13
	rna-XM_051015512.1	PsSPL1	transcript:KRH12726	15
	rna-XM_051022192.1	PsSPL4	transcript:KRH10909	15
	rna-XM_051019461.1	PsSPL3	transcript:KRH11289	15
	rna-XM_051015512.1	PsSPL1	transcript:KRH02452	17
	rna-XM_051061778.1	PsSPL2	transcript:KRH03167	17
	rna-XM_051061778.1	PsSPL2	transcript:KRH63175	4
	rna-XM_051061778.1	PsSPL2	transcript:KRH54739	6
	rna-XM_051022192.1	PsSPL4	transcript:KRH50085	7
	rna-XM_051015512.1	PsSPL1	transcript:KRH37686	9
	rna-XM_051049913.1	PsSPL5	transcript:KRH75014	1
	rna-XM_051050004.1	PsSPL6	transcript:KRH75119	1
	rna-XM_051049913.1	PsSPL5	transcript:KRH70871	2
	rna-XM_051050004.1	PsSPL6	transcript:KRH70971	2
	rna-XM_051049913.1	PsSPL5	transcript:KRG89493	20
	rna-XM_051057200.1	PsSPL9	transcript:KRH75287	1
	rna-XM_051061523.1	PsSPL7	transcript:KRH31740	10
	rna-XM_051057451.1	PsSPL9	transcript:KRH06919	16
	rna-XM_051055137.1	PsSPL8	transcript:KRG95361	19
	rna-XM_051057451.1	PsSPL9	transcript:KRG94563	19
	rna-XM_051061523.1	PsSPL7	transcript:KRH69159	2
	rna-XM_051055137.1	PsSPL8	transcript:KRH71914	2
	rna-XM_051055137.1	PsSPL8	transcript:KRH67040	3
	rna-XM_051055137.1	PsSPL8	transcript:KRH38141	9
	rna-XM_051014897.1	PsSPL10	transcript:KRH03167	17
	rna-XM_051018562.1	PsSPL12	transcript:KRH66610	3
	rna-XM_051014897.1	PsSPL10	transcript:KRH63175	4
	rna-XM_051014897.1	PsSPL10	transcript:KRH56777	5
	rna-XM_051014897.1	PsSPL10	transcript:KRH54739	6
	rna-XM_051018562.1	PsSPL12	transcript:KRH48747	7
	rna-XM_051023361.1	PsSPL14	transcript:KRH31510	11
	rna-XM_051023406.1	PsSPL15	transcript:KRH27270	12
	rna-XM_051023406.1	PsSPL15	transcript:KRH22053	13
	rna-XM_051023361.1	PsSPL14	transcript:KRG97403	18
	rna-XM_051018833.1	PsSPL13	transcript:KRH63786	4
	rna-XM_051018833.1	PsSPL13	transcript:KRH59814	5
	rna-XM_051018833.1	PsSPL13	transcript:KRH54163	6
	rna-XM_051018833.1	PsSPL13	transcript:KRH41122	8
	rna-XM_051035761.1	PsSPL17	transcript:KRH31740	10
	rna-XM_051035761.1	PsSPL17	transcript:KRH69159	2
	rna-XM_051037078.1	PsSPL17	transcript:KRG89176	20
	rna-XM_051037078.1	PsSPL17	transcript:KRH49500	7
	rna-XM_051043852.1	PsSPL19	transcript:KRH31510	11
	rna-XM_051044289.1	PsSPL20	transcript:KRH20415	13
	rna-XM_051043852.1	PsSPL19	transcript:KRG97403	18
	rna-XM_051044043.1	PsSPL18	transcript:KRH63786	4
	rna-XM_051044043.1	PsSPL18	transcript:KRH59814	5
	rna-XM_051044043.1	PsSPL18	transcript:KRH54163	6
	rna-XM_051044289.1	PsSPL20	transcript:KRH50085	7
	rna-XM_051044043.1	PsSPL18	transcript:KRH41122	8
	rna-XM_051022192.1	PsSPL4	rna29740	8
	rna-XM_051015512.1	PsSPL1	rna75658	7
	rna-XM_051049913.1	PsSPL5	rna1128	1
	rna-XM_051050004.1	PsSPL6	rna1056	1
	rna-XM_051016884.1	PsSPL11	rna29740	8
	rna-XM_051023406.1	PsSPL15	rna29740	8
