# Supplementary material for: Genome-wide identification and expression analysis of the SPL transcription factor family and its response to abiotic stress in Pisum sativum L
Source: BMC Genomics. 2024 May 31;25:539. doi: 10.1186/s12864-024-10262-w (PMC11140923; doi:10.1186/s12864-024-10262-w)
Supplement: Supplementary file 3 — Supplementary Material 3 [file 12864_2024_10262_MOESM3_ESM.xlsx]

## Sheet: Sheet1
Additional file 1 Table S1 List of the 22 PsSPL genes identified in this study.
Gene	Gene ID	Protein length	Mw(KDa)	pI	Location	Domain	Predicted Subcellular location（W）
PsSPL1	rna-XM_051015512.1	518	112728	7.31	chr1	SBP,ANK	details nucl: 6, cyto: 3, vacu: 2, chlo: 1, plas: 1,E.R.: 1
PsSPL2	rna-XM_051061778.1	773	56520.8	6.44	chr1	SBP	details nucl: 14
PsSPL3	rna-XM_051019461.1	139	86518.8	6.12	chr1	SBP	details plas: 7, nucl: 6, E.R.: 1
PsSPL4	rna-XM_051022192.1	1023	15899.5	7.66	chr1	SBP	details nucl: 12, chlo: 1, plas: 1
PsSPL5	rna-XM_051049913.1	426	53259.3	8.93	chr2	SBP	details nucl: 14
PsSPL6	rna-XM_051050004.1	480	48226.5	6.4	chr2	SBP	details nucl: 13, chlo: 1
PsSPL7	rna-XM_051061523.1	347	111234	6	chr3	SBP,ANK	details nucl: 5, vacu: 3, cyto: 2, golg: 2, chlo: 1,plas: 1
PsSPL8	rna-XM_051055137.1	1006	37721.4	8.41	chr3	SBP	details nucl: 13, chlo: 1
PsSPL9	rna-XM_051057200.1	368	35556.3	8.87	chr3	SBP	details nucl: 14
PsSPL10	rna-XM_051057450.1	328	40881	8.9	chr3	SBP	details nucl: 14
PsSPL11	rna-XM_051014897.1	471	51943.6	6.76	chr4	SBP	details nucl: 12, chlo: 1, vacu: 1
PsSPL12	rna-XM_051016884.1	332	20391.8	9.28	chr4	SBP	details nucl: 9, cyto: 2, mito: 1, plas: 1, extr: 1
PsSPL13	rna-XM_051018562.1	181	36930.3	8.79	chr4	SBP	details nucl: 14
PsSPL14	rna-XM_051018834.1	388	42683.2	6.53	chr5	SBP	details nucl: 14
PsSPL15	rna-XM_051023362.1	179	47692.5	8.93	chr5	SBP	details nucl: 14
PsSPL16	rna-XM_051023406.1	434	20515.8	8.44	chr5	SBP	details nucl: 13, plas: 1
PsSPL17	rna-XM_051036021.1	1015	37535.8	9.02	chr6	SBP	details nucl: 12.5, cyto_nucl: 7.5, cyto: 1.5
PsSPL18	rna-XM_051037078.1	337	113918	8.06	chr6	SBP,ANK	details nucl: 4, cyto: 2, mito: 2, vacu: 2, E.R.: 2,chlo: 1, golg: 1
PsSPL19	rna-XM_051035760.1	1025	112997	6.16	chr6	SBP,ANK	details nucl: 4, golg: 4, cyto: 2, vacu: 2, chlo: 1,mito: 1
PsSPL20	rna-XM_051044043.1	425	46947.8	8.36	chr7	SBP	details nucl: 13, plas: 1
PsSPL21	rna-XM_051043853.1	446	50010.3	5.81	chr7	SBP	details nucl: 11, plas: 1.5, golg_plas: 1.5, mito: 1
PsSPL22	rna-XM_051044289.1	149	17509.2	6.51	chr7	SBP	details nucl: 9, cyto: 2, mito: 1, plas: 1, extr: 1
