# Supplementary material for: Genome-wide identification and expression analysis of the SPL transcription factor family and its response to abiotic stress in Pisum sativum L
Source: BMC Genomics. 2024 May 31;25:539. doi: 10.1186/s12864-024-10262-w (PMC11140923; doi:10.1186/s12864-024-10262-w)
Supplement: Supplementary file 4 — Supplementary Material 4 [file 12864_2024_10262_MOESM4_ESM.xlsx]

## Sheet: Primer
Additional file 5 Table S5. Primer sequences for qRT-PCR.
Gene	Forward primer (5`- 3`)	Reverse primer (5`- 3`)
PsACTIN	CACAATTGGCGCTGAAAGAT	TAATTGAGTTAAATGTCGTCTCATGGAT
PsSPL1	GGCTTCTGGGGTTGGGTC	TGGTGACTGGCTGGAGGT
PsSPL2	AGGAAGGGCTGGGAGGTT	GAAAAGACCTCGCCGGGG
PsSPL3	GGTGAGAGTGGCGTGTCC	CCCGACCTGTTTGGCACA
PsSPL4	TGCCAGCAATGTAGCAGGT	TGCATTTTTGCGACGCCT
PsSPL5	AAAGGCGTGTCGGGTGTC	AGAGCGCCGGTTGTCATT
PsSPL6	TCAACTAGAACCGCCCGC	CTGCTGCATGACGCGATG
PsSPL7	TGCTCGTGACAGCACAGG	TCAACCACGACGTGAGCC
PsSPL8	CCGCAGACGACTAGCTGG	CAGGAAGCTGCCACCTCC
PsSPL9	GTGGTGGTGGTGGGAAGG	TCAATCCCACGTGGCACC
PsSPL10	CCCTAAAGCCGGCGATGT	TTCCACCTGCGGTCGAAC
PsSPL11	GCTGCCGCAAACGACTTG	TGCTTGTGGTGGCTTGGT
PsSPL12	GGTTGCAGGGATGAGGCA	TCGCAGCTTCTGGGTTGG
PsSPL13	AGACCACCTGAACCGGGT	GATGACGGTGGCTGCCTT
PsSPL14	TATCACGCGACCTGCTGG	GCATGCCACTTTCACCGG
PsSPL15	AGCGGGGCAACTCATTCC	GCGGATCAGTGTGCCAGT
PsSPL16	GCAGAAACTTGCGAGGCTG	CACAGCAGGTGCCTTGGA
PsSPL17	TACCTCGCGCTTTCCCAC	TTGATCGCCGCGTACCAG
PsSPL18	AGGGAAACGAAGCTGCCG	TAGCAGCAGCCGCAACAT
PsSPL19	AGCCGTGTGAATCCGGTG	GTGTTGGAGGAACCCCCG
PsSPL20	GTCATCACCACCGCTACCA	TCCACCGACCCCAAGCTA
PsSPL21	TGCCAGCAATGTAGCAGGT	GAGGTTTGCGGCGCTTTG
PsSPL22	ACCTGCCGTACACATTGCA	ATTATGCCCCGCCAGACG
