# Supplementary material for: Genome-wide identification and expression analysis of the SPL transcription factor family and its response to abiotic stress in Pisum sativum L
Source: BMC Genomics. 2024 May 31;25:539. doi: 10.1186/s12864-024-10262-w (PMC11140923; doi:10.1186/s12864-024-10262-w)
Supplement: Supplementary file 5 — Supplementary Material 5 [file 12864_2024_10262_MOESM5_ESM.xlsx]

## Sheet: Sheet1
Additional file 2 Table S2 Analysis and distribution of conserved motifs in Pisum sativum and other plants SPL proteins.
Motif	Width	Best possible match
1	50	YHRRHKVCEVHSKAPKVVVGGLEQRFCQQCSRFHLLAEFDEGKRSCRRRL
2	21	GSSTPRCQVEGCNADLSNAKD
3	15	AGHNERRRKPQPDSV
4	50	RTDRIVFKLFGKEPSDFPLVLRAQILDWLSHSPTDIESYIRPGCIVLTIY
5	50	EDVLDALTNDPSMVGIEAWKSARDSTGSTPEDYARLRGHYSYIHLVQKKI
6	33	LVYRPAMLSMVAIAAVCVCVALLFKSSPEVLYV
7	50	AMDFIHEMGWLLHRSQIKYRLVHLKSDPDLFPLDRFTWLVEFSMDHDWCA
8	49	FWRTGWIHIRVQNQMAFIFNGQVVIDTSLPFRSNNYGKILSVSPIAVPA
9	41	CSVPNMNGRGFIEIEDQGLSSSFFPFIVAEEDICSEICVLE
10	14	DSSCALSLLSSQSW
