# Supplementary material for: Genome-wide identification and expression analysis of the SPL transcription factor family and its response to abiotic stress in Pisum sativum L
Source: BMC Genomics. 2024 May 31;25:539. doi: 10.1186/s12864-024-10262-w (PMC11140923; doi:10.1186/s12864-024-10262-w)
Supplement: Supplementary file 6 — Supplementary Material 6 [file 12864_2024_10262_MOESM6_ESM.xlsx]

## Sheet: Sheet1
Table S5. Cis-regulatory elements in the promoter region of PsSPL genes.
Gene name	Cis-regulatory elements	Sequence	position	Base number	Strand Matrix	Organism	Function	Category
ScGRAS1	CCGTCC motif	CCGTCC	577	6	-	Nicotiana tabacum	Meristem specific element	Devolepment related elements
ScGRAS1	CCGTCC motif	CCGTCC	743	6	-	Nicotiana tabacum	Meristem specific element	Devolepment related elements
PsSPL1	WUN-motif	CAATTACAT	1910	9	-	Nicotiana glutinosa	wound-responsive element	wound-responsive element
PsSPL1	Myb	CAACTG	694	6	+	Arabidopsis thaliana		Other elements
PsSPL1	ARE	AAACCA	315	6	+	Zea mays	cis-acting regulatory element essential for the anaerobic induction	Environmental stress-related element
PsSPL1	ARE	AAACCA	467	6	+	Zea mays	cis-acting regulatory element essential for the anaerobic induction	Environmental stress-related element
PsSPL1	ARE	AAACCA	490	6	+	Zea mays	cis-acting regulatory element essential for the anaerobic induction	Environmental stress-related element
PsSPL1	AT-rich element	ATAGAAATCAA	1796	10	-	Glycine max	binding site of AT-rich DNA binding protein (ATBP-1)	Site-binding related elements
PsSPL1		motif_sequence	1	4	+	organism	short_function	Other elements
PsSPL1		motif_sequence	105	4	+	organism	short_function	Other elements
PsSPL1		motif_sequence	628	4	+	organism	short_function	Other elements
PsSPL1		motif_sequence	1262	4	-	organism	short_function	Other elements
PsSPL1		motif_sequence	1567	4	-	organism	short_function	Other elements
PsSPL1		motif_sequence	1647	4	+	organism	short_function	Other elements
PsSPL1		motif_sequence	1681	4	+	organism	short_function	Other elements
PsSPL1		motif_sequence	1823	4	+	organism	short_function	Other elements
PsSPL1	AAGAA-motif	GAAAGAA	977	7	+	Avena sativa	Relevant elements of Abscisic acid	Hormone responsive elements
PsSPL1	AAGAA-motif	GAAAGAA	1593	7	-	Avena sativa	Relevant elements of Abscisic acid	Hormone responsive elements
PsSPL1	TCA-element	CCATCTTTTT	1744	9	+	Nicotiana tabacum	cis-acting element involved in salicylic acid responsiveness	Hormone responsive elements
PsSPL1	Unnamed__4	CTCC	255	4	+	Petroselinum hortense		Other elements
PsSPL1	Unnamed__4	CTCC	365	4	+	Petroselinum hortense		Other elements
PsSPL1	Unnamed__4	CTCC	416	4	-	Petroselinum hortense		Other elements
PsSPL1	Unnamed__4	CTCC	1140	4	+	Petroselinum hortense		Other elements
PsSPL1	Box 4	ATTAAT	563	6	+	Petroselinum crispum	part of a conserved DNA module involved in light responsiveness	Light responsive elements
PsSPL1	Box 4	ATTAAT	1381	6	-	Petroselinum crispum	part of a conserved DNA module involved in light responsiveness	Light responsive elements
PsSPL1	MYC	CATTTG	592	6	-	Arabidopsis thaliana		Other elements
PsSPL1	MYC	CATGTG	1014	6	-	Arabidopsis thaliana		Other elements
PsSPL1	MYC	CAATTG	1922	6	-	Arabidopsis thaliana		Other elements
PsSPL1	AT~TATA-box	TATATA	87	6	+	Arabidopsis thaliana	Site-binding related elements	Promoter related element
PsSPL1	AT~TATA-box	TATATA	797	6	+	Arabidopsis thaliana	Site-binding related elements	Promoter related element
PsSPL1	AT~TATA-box	TATATAAA	850	8	-	Arabidopsis thaliana	Site-binding related elements	Promoter related element
PsSPL1	AT~TATA-box	TATATA	852	6	+	Arabidopsis thaliana	Site-binding related elements	Promoter related element
PsSPL1	AT~TATA-box	TATATA	854	6	+	Arabidopsis thaliana	Site-binding related elements	Promoter related element
PsSPL1	AT~TATA-box	TATATA	856	6	+	Arabidopsis thaliana	Site-binding related elements	Promoter related element
PsSPL1	AT~TATA-box	TATATA	858	6	+	Arabidopsis thaliana	Site-binding related elements	Promoter related element
PsSPL1	AT~TATA-box	TATATA	860	6	+	Arabidopsis thaliana	Site-binding related elements	Promoter related element
PsSPL1	AT~TATA-box	TATATA	862	6	+	Arabidopsis thaliana	Site-binding related elements	Promoter related element
PsSPL1	AT~TATA-box	TATATA	864	6	+	Arabidopsis thaliana	Site-binding related elements	Promoter related element
PsSPL1	AT~TATA-box	TATATA	866	6	+	Arabidopsis thaliana	Site-binding related elements	Promoter related element
PsSPL1	AT~TATA-box	TATATA	1105	6	-	Arabidopsis thaliana	Site-binding related elements	Promoter related element
PsSPL1	AT~TATA-box	TATATA	1205	6	-	Arabidopsis thaliana	Site-binding related elements	Promoter related element
PsSPL1	AT~TATA-box	TATATA	1207	6	-	Arabidopsis thaliana	Site-binding related elements	Promoter related element
PsSPL1	AT~TATA-box	TATATA	1209	6	-	Arabidopsis thaliana	Site-binding related elements	Promoter related element
PsSPL1	ERE	ATTTCATA	117	8	+	Nicotiana glutinos	estrogen response element	Hormone responsive elements
PsSPL1	MBS	CAACTG	694	6	+	Arabidopsis thaliana	MYB binding site involved in drought-inducibility	Environmental stress-related element
PsSPL1	TATA	TATAAAAT	868	8	+	Arabidopsis thaliana		Other elements
PsSPL1	TATA	TATAAAAT	943	8	+	Arabidopsis thaliana		Other elements
PsSPL1	TATA	TATAAAAT	1287	8	+	Arabidopsis thaliana		Other elements
PsSPL1	GA-motif	ATAGATAA	839	8	-	Arabidopsis thaliana	part of a light responsive element	Light responsive elements
PsSPL1	STRE	AGGGG	22	5	-	Arabidopsis thaliana	Stress response element	Environmental stress-related element
PsSPL1	TATA-box	ccTATAAAaa	24	9	+	Arabidopsis thaliana	core promoter element around -30 of transcription start	Promoter related element
PsSPL1	TATA-box	TATA	26	4	+	Arabidopsis thaliana	core promoter element around -30 of transcription start	Promoter related element
PsSPL1	TATA-box	ATTATA	85	6	+	Brassica napus	core promoter element around -30 of transcription start	Promoter related element
PsSPL1	TATA-box	TATATAA	86	7	-	Arabidopsis thaliana	core promoter element around -30 of transcription start	Promoter related element
PsSPL1	TATA-box	TATATA	87	6	+	Arabidopsis thaliana	core promoter element around -30 of transcription start	Promoter related element
PsSPL1	TATA-box	ATATAT	88	6	+	Brassica napus	core promoter element around -30 of transcription start	Promoter related element
PsSPL1	TATA-box	TATA	89	4	+	Arabidopsis thaliana	core promoter element around -30 of transcription start	Promoter related element
PsSPL1	TATA-box	ATTATA	169	6	+	Brassica napus	core promoter element around -30 of transcription start	Promoter related element
PsSPL1	TATA-box	TATAA	170	5	-	Arabidopsis thaliana	core promoter element around -30 of transcription start	Promoter related element
PsSPL1	TATA-box	TATA	171	4	+	Arabidopsis thaliana	core promoter element around -30 of transcription start	Promoter related element
PsSPL1	TATA-box	ATTATA	213	6	+	Brassica napus	core promoter element around -30 of transcription start	Promoter related element
PsSPL1	TATA-box	TATAA	214	5	-	Arabidopsis thaliana	core promoter element around -30 of transcription start	Promoter related element
PsSPL1	TATA-box	TATA	215	4	+	Arabidopsis thaliana	core promoter element around -30 of transcription start	Promoter related element
PsSPL1	TATA-box	ATATAT	240	6	+	Brassica napus	core promoter element around -30 of transcription start	Promoter related element
PsSPL1	TATA-box	TATA	241	4	+	Arabidopsis thaliana	core promoter element around -30 of transcription start	Promoter related element
PsSPL1	TATA-box	TATA	248	4	+	Arabidopsis thaliana	core promoter element around -30 of transcription start	Promoter related element
PsSPL1	TATA-box	TATA	293	4	+	Arabidopsis thaliana	core promoter element around -30 of transcription start	Promoter related element
PsSPL1	TATA-box	TATA	309	4	+	Arabidopsis thaliana	core promoter element around -30 of transcription start	Promoter related element
PsSPL1	TATA-box	TATAA	359	5	-	Arabidopsis thaliana	core promoter element around -30 of transcription start	Promoter related element
PsSPL1	TATA-box	TATA	360	4	+	Arabidopsis thaliana	core promoter element around -30 of transcription start	Promoter related element
PsSPL1	TATA-box	TATA	519	4	+	Arabidopsis thaliana	core promoter element around -30 of transcription start	Promoter related element
PsSPL1	TATA-box	TATA	582	4	+	Arabidopsis thaliana	core promoter element around -30 of transcription start	Promoter related element
PsSPL1	TATA-box	TATATAA	796	7	-	Arabidopsis thaliana	core promoter element around -30 of transcription start	Promoter related element
PsSPL1	TATA-box	TATATA	797	6	+	Arabidopsis thaliana	core promoter element around -30 of transcription start	Promoter related element
PsSPL1	TATA-box	ATATAT	798	6	+	Brassica napus	core promoter element around -30 of transcription start	Promoter related element
PsSPL1	TATA-box	TATA	799	4	+	Arabidopsis thaliana	core promoter element around -30 of transcription start	Promoter related element
PsSPL1	TATA-box	TATAAATA	813	8	-	Daucus carota	core promoter element around -30 of transcription start	Promoter related element
PsSPL1	TATA-box	TATAAAT	814	7	-	Brassica juncea	core promoter element around -30 of transcription start	Promoter related element
PsSPL1	TATA-box	TATAAA	815	6	-	Helianthus annuus	core promoter element around -30 of transcription start	Promoter related element
PsSPL1	TATA-box	TATAA	816	5	-	Arabidopsis thaliana	core promoter element around -30 of transcription start	Promoter related element
PsSPL1	TATA-box	TATA	817	4	+	Arabidopsis thaliana	core promoter element around -30 of transcription start	Promoter related element
PsSPL1	TATA-box	taTATAAAg	849	9	-	Lycopersicon esculentum	core promoter element around -30 of transcription start	Promoter related element
PsSPL1	TATA-box	TATAAA	850	6	-	Helianthus annuus	core promoter element around -30 of transcription start	Promoter related element
PsSPL1	TATA-box	TATATAA	851	7	-	Arabidopsis thaliana	core promoter element around -30 of transcription start	Promoter related element
PsSPL1	TATA-box	TATATA	852	6	+	Arabidopsis thaliana	core promoter element around -30 of transcription start	Promoter related element
PsSPL1	TATA-box	ATATAT	853	6	+	Brassica napus	core promoter element around -30 of transcription start	Promoter related element
PsSPL1	TATA-box	TATATA	854	6	+	Arabidopsis thaliana	core promoter element around -30 of transcription start	Promoter related element
PsSPL1	TATA-box	ATATAT	855	6	+	Brassica napus	core promoter element around -30 of transcription start	Promoter related element
PsSPL1	TATA-box	TATATA	856	6	+	Arabidopsis thaliana	core promoter element around -30 of transcription start	Promoter related element
PsSPL1	TATA-box	ATATAT	857	6	+	Brassica napus	core promoter element around -30 of transcription start	Promoter related element
PsSPL1	TATA-box	TATATA	858	6	+	Arabidopsis thaliana	core promoter element around -30 of transcription start	Promoter related element
PsSPL1	TATA-box	ATATAT	859	6	+	Brassica napus	core promoter element around -30 of transcription start	Promoter related element
PsSPL1	TATA-box	TATATA	860	6	+	Arabidopsis thaliana	core promoter element around -30 of transcription start	Promoter related element
PsSPL1	TATA-box	ATATAT	861	6	+	Brassica napus	core promoter element around -30 of transcription start	Promoter related element
PsSPL1	TATA-box	TATATA	862	6	+	Arabidopsis thaliana	core promoter element around -30 of transcription start	Promoter related element
PsSPL1	TATA-box	ATATAT	863	6	+	Brassica napus	core promoter element around -30 of transcription start	Promoter related element
PsSPL1	TATA-box	TATATA	864	6	+	Arabidopsis thaliana	core promoter element around -30 of transcription start	Promoter related element
PsSPL1	TATA-box	ATATAT	865	6	+	Brassica napus	core promoter element around -30 of transcription start	Promoter related element
PsSPL1	TATA-box	TATATA	866	6	+	Arabidopsis thaliana	core promoter element around -30 of transcription start	Promoter related element
PsSPL1	TATA-box	ATATAA	867	6	+	Brassica oleracea	core promoter element around -30 of transcription start	Promoter related element
PsSPL1	TATA-box	TATA	868	4	+	Arabidopsis thaliana	core promoter element around -30 of transcription start	Promoter related element
PsSPL1	TATA-box	ATTATA	876	6	+	Brassica napus	core promoter element around -30 of transcription start	Promoter related element
PsSPL1	TATA-box	TATAA	877	5	-	Arabidopsis thaliana	core promoter element around -30 of transcription start	Promoter related element
PsSPL1	TATA-box	TATA	878	4	+	Arabidopsis thaliana	core promoter element around -30 of transcription start	Promoter related element
PsSPL1	TATA-box	ATTATA	941	6	+	Brassica napus	core promoter element around -30 of transcription start	Promoter related element
PsSPL1	TATA-box	TATAA	942	5	-	Arabidopsis thaliana	core promoter element around -30 of transcription start	Promoter related element
PsSPL1	TATA-box	TATA	943	4	+	Arabidopsis thaliana	core promoter element around -30 of transcription start	Promoter related element
PsSPL1	TATA-box	TATAAAT	962	7	-	Brassica juncea	core promoter element around -30 of transcription start	Promoter related element
PsSPL1	TATA-box	TATAAA	963	6	-	Helianthus annuus	core promoter element around -30 of transcription start	Promoter related element
PsSPL1	TATA-box	TATAA	964	5	-	Arabidopsis thaliana	core promoter element around -30 of transcription start	Promoter related element
PsSPL1	TATA-box	TATA	965	4	+	Arabidopsis thaliana	core promoter element around -30 of transcription start	Promoter related element
PsSPL1	TATA-box	ATTATA	1068	6	+	Brassica napus	core promoter element around -30 of transcription start	Promoter related element
PsSPL1	TATA-box	TATAA	1069	5	-	Arabidopsis thaliana	core promoter element around -30 of transcription start	Promoter related element
PsSPL1	TATA-box	TATA	1070	4	-	Arabidopsis thaliana	core promoter element around -30 of transcription start	Promoter related element
PsSPL1	TATA-box	TATATAA	1104	7	-	Arabidopsis thaliana	core promoter element around -30 of transcription start	Promoter related element
PsSPL1	TATA-box	TATATA	1105	6	-	Arabidopsis thaliana	core promoter element around -30 of transcription start	Promoter related element
PsSPL1	TATA-box	TATA	1107	4	-	Arabidopsis thaliana	core promoter element around -30 of transcription start	Promoter related element
PsSPL1	TATA-box	TATA	1132	4	-	Arabidopsis thaliana	core promoter element around -30 of transcription start	Promoter related element
PsSPL1	TATA-box	TATAAAT	1184	7	-	Brassica juncea	core promoter element around -30 of transcription start	Promoter related element
PsSPL1	TATA-box	TATAAA	1185	6	-	Helianthus annuus	core promoter element around -30 of transcription start	Promoter related element
PsSPL1	TATA-box	TATAA	1186	5	-	Arabidopsis thaliana	core promoter element around -30 of transcription start	Promoter related element
PsSPL1	TATA-box	TATA	1187	4	-	Arabidopsis thaliana	core promoter element around -30 of transcription start	Promoter related element
PsSPL1	TATA-box	TATATA	1205	6	-	Arabidopsis thaliana	core promoter element around -30 of transcription start	Promoter related element
PsSPL1	TATA-box	ATATAT	1206	6	-	Brassica napus	core promoter element around -30 of transcription start	Promoter related element
PsSPL1	TATA-box	TATATA	1207	6	-	Arabidopsis thaliana	core promoter element around -30 of transcription start	Promoter related element
PsSPL1	TATA-box	ATATAT	1208	6	-	Brassica napus	core promoter element around -30 of transcription start	Promoter related element
PsSPL1	TATA-box	TATATA	1209	6	-	Arabidopsis thaliana	core promoter element around -30 of transcription start	Promoter related element
PsSPL1	TATA-box	ATATAA	1210	6	+	Brassica oleracea	core promoter element around -30 of transcription start	Promoter related element
PsSPL1	TATA-box	TATA	1211	4	-	Arabidopsis thaliana	core promoter element around -30 of transcription start	Promoter related element
PsSPL1	TATA-box	TATA	1281	4	-	Arabidopsis thaliana	core promoter element around -30 of transcription start	Promoter related element
PsSPL1	TATA-box	ATATAA	1286	6	+	Brassica oleracea	core promoter element around -30 of transcription start	Promoter related element
PsSPL1	TATA-box	TATA	1287	4	-	Arabidopsis thaliana	core promoter element around -30 of transcription start	Promoter related element
PsSPL1	TATA-box	ATATAT	1298	6	-	Brassica napus	core promoter element around -30 of transcription start	Promoter related element
PsSPL1	TATA-box	TATA	1299	4	-	Arabidopsis thaliana	core promoter element around -30 of transcription start	Promoter related element
PsSPL1	TATA-box	ATATAT	1471	6	-	Brassica napus	core promoter element around -30 of transcription start	Promoter related element
PsSPL1	TATA-box	TATA	1472	4	-	Arabidopsis thaliana	core promoter element around -30 of transcription start	Promoter related element
PsSPL1	TATA-box	TATAA	1625	5	-	Arabidopsis thaliana	core promoter element around -30 of transcription start	Promoter related element
PsSPL1	TATA-box	TATA	1626	4	-	Arabidopsis thaliana	core promoter element around -30 of transcription start	Promoter related element
PsSPL1	TATA-box	TACATAAA	1907	8	-	Oryza sativa	core promoter element around -30 of transcription start	Promoter related element
PsSPL1	ATCT-motif	AATCTAATCC	159	9	-	Pisum sativum	part of a conserved DNA module involved in light responsiveness	Light responsive elements
PsSPL1	Myc	TCTCTTA	568	7	-	Arabidopsis thaliana		Other elements
PsSPL1	CAAT-box	CCAAT	82	5	+	Arabidopsis thaliana	common cis-acting element in promoter and enhancer regions	Site-binding related elements
PsSPL1	CAAT-box	CAAT	83	4	+	Nicotiana glutinosa	common cis-acting element in promoter and enhancer regions	Site-binding related elements
PsSPL1	CAAT-box	CAAT	92	4	-	Nicotiana glutinosa	common cis-acting element in promoter and enhancer regions	Site-binding related elements
PsSPL1	CAAT-box	CAAT	209	4	+	Nicotiana glutinosa	common cis-acting element in promoter and enhancer regions	Site-binding related elements
PsSPL1	CAAT-box	CAAT	251	4	-	Nicotiana glutinosa	common cis-acting element in promoter and enhancer regions	Site-binding related elements
PsSPL1	CAAT-box	CCAAT	282	5	+	Arabidopsis thaliana	common cis-acting element in promoter and enhancer regions	Site-binding related elements
PsSPL1	CAAT-box	CAAT	283	4	+	Nicotiana glutinosa	common cis-acting element in promoter and enhancer regions	Site-binding related elements
PsSPL1	CAAT-box	CCAAT	318	5	+	Arabidopsis thaliana	common cis-acting element in promoter and enhancer regions	Site-binding related elements
PsSPL1	CAAT-box	CAAT	319	4	+	Nicotiana glutinosa	common cis-acting element in promoter and enhancer regions	Site-binding related elements
PsSPL1	CAAT-box	CCAAT	470	5	+	Arabidopsis thaliana	common cis-acting element in promoter and enhancer regions	Site-binding related elements
PsSPL1	CAAT-box	CAAT	471	4	+	Nicotiana glutinosa	common cis-acting element in promoter and enhancer regions	Site-binding related elements
PsSPL1	CAAT-box	CAAAT	500	5	+	Pisum sativum	common cis-acting element in promoter and enhancer regions	Site-binding related elements
PsSPL1	CAAT-box	CAAT	516	4	+	Nicotiana glutinosa	common cis-acting element in promoter and enhancer regions	Site-binding related elements
PsSPL1	CAAT-box	CAAAT	547	5	+	Pisum sativum	common cis-acting element in promoter and enhancer regions	Site-binding related elements
PsSPL1	CAAT-box	CAAAT	592	5	+	Pisum sativum	common cis-acting element in promoter and enhancer regions	Site-binding related elements
PsSPL1	CAAT-box	CAAT	639	4	+	Nicotiana glutinosa	common cis-acting element in promoter and enhancer regions	Site-binding related elements
PsSPL1	CAAT-box	CAAT	651	4	-	Nicotiana glutinosa	common cis-acting element in promoter and enhancer regions	Site-binding related elements
PsSPL1	CAAT-box	CAAT	685	4	+	Nicotiana glutinosa	common cis-acting element in promoter and enhancer regions	Site-binding related elements
PsSPL1	CAAT-box	CAAT	717	4	-	Nicotiana glutinosa	common cis-acting element in promoter and enhancer regions	Site-binding related elements
PsSPL1	CAAT-box	CAAT	772	4	+	Nicotiana glutinosa	common cis-acting element in promoter and enhancer regions	Site-binding related elements
PsSPL1	CAAT-box	CAAT	777	4	+	Nicotiana glutinosa	common cis-acting element in promoter and enhancer regions	Site-binding related elements
PsSPL1	CAAT-box	CAAT	926	4	+	Nicotiana glutinosa	common cis-acting element in promoter and enhancer regions	Site-binding related elements
PsSPL1	CAAT-box	CAAT	1051	4	+	Nicotiana glutinosa	common cis-acting element in promoter and enhancer regions	Site-binding related elements
PsSPL1	CAAT-box	CCAAT	1142	5	+	Arabidopsis thaliana	common cis-acting element in promoter and enhancer regions	Site-binding related elements
PsSPL1	CAAT-box	CAAT	1143	4	+	Nicotiana glutinosa	common cis-acting element in promoter and enhancer regions	Site-binding related elements
PsSPL1	CAAT-box	CAAAT	1149	5	+	Pisum sativum	common cis-acting element in promoter and enhancer regions	Site-binding related elements
PsSPL1	CAAT-box	CAAAT	1161	5	+	Pisum sativum	common cis-acting element in promoter and enhancer regions	Site-binding related elements
PsSPL1	CAAT-box	CAAAT	1167	5	-	Pisum sativum	common cis-acting element in promoter and enhancer regions	Site-binding related elements
PsSPL1	CAAT-box	CCAAT	1181	5	+	Arabidopsis thaliana	common cis-acting element in promoter and enhancer regions	Site-binding related elements
PsSPL1	CAAT-box	CAAT	1182	4	+	Nicotiana glutinosa	common cis-acting element in promoter and enhancer regions	Site-binding related elements
PsSPL1	CAAT-box	CAAT	1273	4	+	Nicotiana glutinosa	common cis-acting element in promoter and enhancer regions	Site-binding related elements
PsSPL1	CAAT-box	CAAT	1387	4	+	Nicotiana glutinosa	common cis-acting element in promoter and enhancer regions	Site-binding related elements
PsSPL1	CAAT-box	CAAT	1401	4	+	Nicotiana glutinosa	common cis-acting element in promoter and enhancer regions	Site-binding related elements
PsSPL1	CAAT-box	CAAT	1410	4	+	Nicotiana glutinosa	common cis-acting element in promoter and enhancer regions	Site-binding related elements
PsSPL1	CAAT-box	CAAAT	1589	5	+	Pisum sativum	common cis-acting element in promoter and enhancer regions	Site-binding related elements
PsSPL1	CAAT-box	CAAT	1686	4	+	Nicotiana glutinosa	common cis-acting element in promoter and enhancer regions	Site-binding related elements
PsSPL1	CAAT-box	CAAT	1782	4	+	Nicotiana glutinosa	common cis-acting element in promoter and enhancer regions	Site-binding related elements
PsSPL1	CAAT-box	CAAT	1872	4	-	Nicotiana glutinosa	common cis-acting element in promoter and enhancer regions	Site-binding related elements
PsSPL1	CAAT-box	CCAAT	1915	5	-	Arabidopsis thaliana	common cis-acting element in promoter and enhancer regions	Site-binding related elements
PsSPL1	CAAT-box	CAAT	1922	4	+	Nicotiana glutinosa	common cis-acting element in promoter and enhancer regions	Site-binding related elements
PsSPL1	CAAT-box	CCAAT	1924	5	-	Arabidopsis thaliana	common cis-acting element in promoter and enhancer regions	Site-binding related elements
PsSPL1	CAAT-box	CAAAT	1946	5	-	Pisum sativum	common cis-acting element in promoter and enhancer regions	Site-binding related elements
PsSPL10	Unnamed__1	CGTGG	221	5	-	Zea mays	60K protein binding site	Other elements
PsSPL10	Unnamed__1	CGTGG	382	5	-	Zea mays	60K protein binding site	Other elements
PsSPL10	Myb	TAACTG	922	6	-	Arabidopsis thaliana		Other elements
PsSPL10	Myb	CAACTG	1466	6	+	Arabidopsis thaliana		Other elements
PsSPL10		motif_sequence	138	4	+	organism	short_function	Other elements
PsSPL10		motif_sequence	146	4	+	organism	short_function	Other elements
PsSPL10		motif_sequence	158	4	-	organism	short_function	Other elements
PsSPL10		motif_sequence	358	4	+	organism	short_function	Other elements
PsSPL10		motif_sequence	810	4	-	organism	short_function	Other elements
PsSPL10		motif_sequence	855	4	-	organism	short_function	Other elements
PsSPL10		motif_sequence	877	4	+	organism	short_function	Other elements
PsSPL10		motif_sequence	1228	4	+	organism	short_function	Other elements
PsSPL10		motif_sequence	1393	4	+	organism	short_function	Other elements
PsSPL10		motif_sequence	1458	4	+	organism	short_function	Other elements
PsSPL10		motif_sequence	1685	4	+	organism	short_function	Other elements
PsSPL10	MYB	TAACCA	181	6	+	Arabidopsis thaliana		Other elements
PsSPL10	MYB	CAACCA	291	6	+	Arabidopsis thaliana		Other elements
PsSPL10	MYB	TAACCA	673	6	+	Arabidopsis thaliana		Other elements
PsSPL10	MBSI	TTTTTACGGTTA	687	11	-	Petunia hybrida	MYB binding site involved in flavonoid biosynthetic genes regulation	Site-binding related elements
PsSPL10	Unnamed__4	CTCC	204	4	-	Petroselinum hortense		Other elements
PsSPL10	Unnamed__4	CTCC	232	4	-	Petroselinum hortense		Other elements
PsSPL10	Unnamed__4	CTCC	380	4	+	Petroselinum hortense		Other elements
PsSPL10	Unnamed__4	CTCC	810	4	-	Petroselinum hortense		Other elements
PsSPL10	Unnamed__4	CTCC	1037	4	+	Petroselinum hortense		Other elements
PsSPL10	Unnamed__4	CTCC	1046	4	+	Petroselinum hortense		Other elements
PsSPL10	Unnamed__4	CTCC	1191	4	+	Petroselinum hortense		Other elements
PsSPL10	Unnamed__4	CTCC	1398	4	+	Petroselinum hortense		Other elements
PsSPL10	Unnamed__4	CTCC	1973	4	-	Petroselinum hortense		Other elements
PsSPL10	Box 4	ATTAAT	42	6	+	Petroselinum crispum	part of a conserved DNA module involved in light responsiveness	Light responsive elements
PsSPL10	Box 4	ATTAAT	536	6	+	Petroselinum crispum	part of a conserved DNA module involved in light responsiveness	Light responsive elements
PsSPL10	Box 4	ATTAAT	1613	6	-	Petroselinum crispum	part of a conserved DNA module involved in light responsiveness	Light responsive elements
PsSPL10	ABRE	ACGTG	71	5	+	Arabidopsis thaliana	cis-acting element involved in the abscisic acid responsiveness	Hormone responsive elements
PsSPL10	G-box	CACGAC	430	6	-	Zea mays	cis-acting regulatory element involved in light responsiveness	Light responsive elements
PsSPL10	STRE	AGGGG	164	5	+	Arabidopsis thaliana	Stress response element	Environmental stress-related element
PsSPL10	STRE	AGGGG	171	5	+	Arabidopsis thaliana	Stress response element	Environmental stress-related element
PsSPL10	STRE	AGGGG	1188	5	-	Arabidopsis thaliana	Stress response element	Environmental stress-related element
PsSPL10	STRE	AGGGG	1644	5	+	Arabidopsis thaliana	Stress response element	Environmental stress-related element
PsSPL10	STRE	AGGGG	1873	5	+	Arabidopsis thaliana	Stress response element	Environmental stress-related element
PsSPL10	TATA-box	tcTATAAATAgg	59	11	-	Nicotiana tabacum	core promoter element around -30 of transcription start	Promoter related element
PsSPL10	TATA-box	ATTATA	198	6	+	Brassica napus	core promoter element around -30 of transcription start	Promoter related element
PsSPL10	TATA-box	TATAA	199	5	-	Arabidopsis thaliana	core promoter element around -30 of transcription start	Promoter related element
PsSPL10	TATA-box	TATA	200	4	+	Arabidopsis thaliana	core promoter element around -30 of transcription start	Promoter related element
PsSPL10	TATA-box	TATA	280	4	+	Arabidopsis thaliana	core promoter element around -30 of transcription start	Promoter related element
PsSPL10	TATA-box	TATA	309	4	+	Arabidopsis thaliana	core promoter element around -30 of transcription start	Promoter related element
PsSPL10	TATA-box	ATATAT	336	6	+	Brassica napus	core promoter element around -30 of transcription start	Promoter related element
PsSPL10	TATA-box	TATATA	337	6	+	Arabidopsis thaliana	core promoter element around -30 of transcription start	Promoter related element
PsSPL10	TATA-box	TATA	339	4	+	Arabidopsis thaliana	core promoter element around -30 of transcription start	Promoter related element
PsSPL10	TATA-box	ATTATA	437	6	+	Brassica napus	core promoter element around -30 of transcription start	Promoter related element
PsSPL10	TATA-box	TATAA	438	5	-	Arabidopsis thaliana	core promoter element around -30 of transcription start	Promoter related element
PsSPL10	TATA-box	TATA	439	4	+	Arabidopsis thaliana	core promoter element around -30 of transcription start	Promoter related element
PsSPL10	TATA-box	TATA	488	4	+	Arabidopsis thaliana	core promoter element around -30 of transcription start	Promoter related element
PsSPL10	TATA-box	TATAAAA	513	7	-	Pisum sativum	core promoter element around -30 of transcription start	Promoter related element
PsSPL10	TATA-box	TATAAA	514	6	-	Helianthus annuus	core promoter element around -30 of transcription start	Promoter related element
PsSPL10	TATA-box	TATATAA	515	7	-	Arabidopsis thaliana	core promoter element around -30 of transcription start	Promoter related element
PsSPL10	TATA-box	TATATA	516	6	+	Arabidopsis thaliana	core promoter element around -30 of transcription start	Promoter related element
PsSPL10	TATA-box	ATATAT	517	6	+	Brassica napus	core promoter element around -30 of transcription start	Promoter related element
PsSPL10	TATA-box	TATA	518	4	+	Arabidopsis thaliana	core promoter element around -30 of transcription start	Promoter related element
PsSPL10	TATA-box	ATATAT	532	6	+	Brassica napus	core promoter element around -30 of transcription start	Promoter related element
PsSPL10	TATA-box	TATA	533	4	+	Arabidopsis thaliana	core promoter element around -30 of transcription start	Promoter related element
PsSPL10	TATA-box	TATAA	563	5	-	Arabidopsis thaliana	core promoter element around -30 of transcription start	Promoter related element
PsSPL10	TATA-box	TATA	564	4	+	Arabidopsis thaliana	core promoter element around -30 of transcription start	Promoter related element
PsSPL10	TATA-box	ATATAA	569	6	+	Brassica oleracea	core promoter element around -30 of transcription start	Promoter related element
PsSPL10	TATA-box	TATA	570	4	+	Arabidopsis thaliana	core promoter element around -30 of transcription start	Promoter related element
PsSPL10	TATA-box	TATATTTATATTT	584	12	-	Avena sativa	core promoter element around -30 of transcription start	Promoter related element
PsSPL10	TATA-box	ATATAT	592	6	+	Brassica napus	core promoter element around -30 of transcription start	Promoter related element
PsSPL10	TATA-box	TATATA	593	6	+	Arabidopsis thaliana	core promoter element around -30 of transcription start	Promoter related element
PsSPL10	TATA-box	TATA	595	4	+	Arabidopsis thaliana	core promoter element around -30 of transcription start	Promoter related element
PsSPL10	TATA-box	TACAAAA	623	7	+	Oryza sativa	core promoter element around -30 of transcription start	Promoter related element
PsSPL10	TATA-box	ccTATAAAaa	691	9	+	Arabidopsis thaliana	core promoter element around -30 of transcription start	Promoter related element
PsSPL10	TATA-box	TATA	783	4	+	Arabidopsis thaliana	core promoter element around -30 of transcription start	Promoter related element
PsSPL10	TATA-box	TATA	865	4	+	Arabidopsis thaliana	core promoter element around -30 of transcription start	Promoter related element
PsSPL10	TATA-box	TACATAAA	880	8	+	Oryza sativa	core promoter element around -30 of transcription start	Promoter related element
PsSPL10	TATA-box	TATACA	934	6	-	Helianthus annuus	core promoter element around -30 of transcription start	Promoter related element
PsSPL10	TATA-box	TATATA	936	6	+	Arabidopsis thaliana	core promoter element around -30 of transcription start	Promoter related element
PsSPL10	TATA-box	ATATAA	937	6	+	Brassica oleracea	core promoter element around -30 of transcription start	Promoter related element
PsSPL10	TATA-box	TATA	938	4	+	Arabidopsis thaliana	core promoter element around -30 of transcription start	Promoter related element
PsSPL10	TATA-box	ATATAT	942	6	+	Brassica napus	core promoter element around -30 of transcription start	Promoter related element
PsSPL10	TATA-box	TATATA	943	6	+	Arabidopsis thaliana	core promoter element around -30 of transcription start	Promoter related element
PsSPL10	TATA-box	ATATAT	944	6	+	Brassica napus	core promoter element around -30 of transcription start	Promoter related element
PsSPL10	TATA-box	TATATA	945	6	+	Arabidopsis thaliana	core promoter element around -30 of transcription start	Promoter related element
PsSPL10	TATA-box	ATATAT	946	6	+	Brassica napus	core promoter element around -30 of transcription start	Promoter related element
PsSPL10	TATA-box	TATATA	947	6	+	Arabidopsis thaliana	core promoter element around -30 of transcription start	Promoter related element
PsSPL10	TATA-box	ATATAT	948	6	+	Brassica napus	core promoter element around -30 of transcription start	Promoter related element
PsSPL10	TATA-box	TATATA	949	6	+	Arabidopsis thaliana	core promoter element around -30 of transcription start	Promoter related element
PsSPL10	TATA-box	ATATAT	950	6	+	Brassica napus	core promoter element around -30 of transcription start	Promoter related element
PsSPL10	TATA-box	TATATA	951	6	+	Arabidopsis thaliana	core promoter element around -30 of transcription start	Promoter related element
PsSPL10	TATA-box	ATATAT	952	6	+	Brassica napus	core promoter element around -30 of transcription start	Promoter related element
PsSPL10	TATA-box	TATATA	953	6	+	Arabidopsis thaliana	core promoter element around -30 of transcription start	Promoter related element
PsSPL10	TATA-box	ATATAT	954	6	+	Brassica napus	core promoter element around -30 of transcription start	Promoter related element
PsSPL10	TATA-box	TATATA	955	6	+	Arabidopsis thaliana	core promoter element around -30 of transcription start	Promoter related element
PsSPL10	TATA-box	ATATAT	956	6	+	Brassica napus	core promoter element around -30 of transcription start	Promoter related element
PsSPL10	TATA-box	TATATA	957	6	+	Arabidopsis thaliana	core promoter element around -30 of transcription start	Promoter related element
PsSPL10	TATA-box	ATATAT	958	6	+	Brassica napus	core promoter element around -30 of transcription start	Promoter related element
PsSPL10	TATA-box	TATATA	959	6	+	Arabidopsis thaliana	core promoter element around -30 of transcription start	Promoter related element
PsSPL10	TATA-box	ATATAT	960	6	+	Brassica napus	core promoter element around -30 of transcription start	Promoter related element
PsSPL10	TATA-box	TATATA	961	6	+	Arabidopsis thaliana	core promoter element around -30 of transcription start	Promoter related element
PsSPL10	TATA-box	ATATAT	962	6	+	Brassica napus	core promoter element around -30 of transcription start	Promoter related element
PsSPL10	TATA-box	TATATA	963	6	+	Arabidopsis thaliana	core promoter element around -30 of transcription start	Promoter related element
PsSPL10	TATA-box	ATATAA	964	6	+	Brassica oleracea	core promoter element around -30 of transcription start	Promoter related element
PsSPL10	TATA-box	TATA	965	4	+	Arabidopsis thaliana	core promoter element around -30 of transcription start	Promoter related element
PsSPL10	TATA-box	ATATAT	969	6	+	Brassica napus	core promoter element around -30 of transcription start	Promoter related element
PsSPL10	TATA-box	TATATA	970	6	+	Arabidopsis thaliana	core promoter element around -30 of transcription start	Promoter related element
PsSPL10	TATA-box	ATATAT	971	6	+	Brassica napus	core promoter element around -30 of transcription start	Promoter related element
PsSPL10	TATA-box	TATATA	972	6	+	Arabidopsis thaliana	core promoter element around -30 of transcription start	Promoter related element
PsSPL10	TATA-box	ATATAT	973	6	+	Brassica napus	core promoter element around -30 of transcription start	Promoter related element
PsSPL10	TATA-box	TATATA	974	6	+	Arabidopsis thaliana	core promoter element around -30 of transcription start	Promoter related element
PsSPL10	TATA-box	ATATAT	975	6	+	Brassica napus	core promoter element around -30 of transcription start	Promoter related element
PsSPL10	TATA-box	TATATA	976	6	+	Arabidopsis thaliana	core promoter element around -30 of transcription start	Promoter related element
PsSPL10	TATA-box	ATATAT	977	6	+	Brassica napus	core promoter element around -30 of transcription start	Promoter related element
PsSPL10	TATA-box	TATATA	978	6	+	Arabidopsis thaliana	core promoter element around -30 of transcription start	Promoter related element
PsSPL10	TATA-box	ATATAT	979	6	+	Brassica napus	core promoter element around -30 of transcription start	Promoter related element
PsSPL10	TATA-box	TATATA	980	6	+	Arabidopsis thaliana	core promoter element around -30 of transcription start	Promoter related element
PsSPL10	TATA-box	ATATAT	981	6	+	Brassica napus	core promoter element around -30 of transcription start	Promoter related element
PsSPL10	TATA-box	TATATA	982	6	+	Arabidopsis thaliana	core promoter element around -30 of transcription start	Promoter related element
PsSPL10	TATA-box	ATATAT	983	6	+	Brassica napus	core promoter element around -30 of transcription start	Promoter related element
PsSPL10	TATA-box	TATATA	984	6	+	Arabidopsis thaliana	core promoter element around -30 of transcription start	Promoter related element
PsSPL10	TATA-box	ATATAT	985	6	+	Brassica napus	core promoter element around -30 of transcription start	Promoter related element
PsSPL10	TATA-box	TATATA	986	6	+	Arabidopsis thaliana	core promoter element around -30 of transcription start	Promoter related element
PsSPL10	TATA-box	ATATAT	987	6	+	Brassica napus	core promoter element around -30 of transcription start	Promoter related element
PsSPL10	TATA-box	TATATA	988	6	+	Arabidopsis thaliana	core promoter element around -30 of transcription start	Promoter related element
PsSPL10	TATA-box	ATATAT	989	6	+	Brassica napus	core promoter element around -30 of transcription start	Promoter related element
PsSPL10	TATA-box	TATATA	990	6	+	Arabidopsis thaliana	core promoter element around -30 of transcription start	Promoter related element
PsSPL10	TATA-box	ATATAA	991	6	+	Brassica oleracea	core promoter element around -30 of transcription start	Promoter related element
PsSPL10	TATA-box	TATA	992	4	+	Arabidopsis thaliana	core promoter element around -30 of transcription start	Promoter related element
PsSPL10	TATA-box	ATATAT	996	6	+	Brassica napus	core promoter element around -30 of transcription start	Promoter related element
PsSPL10	TATA-box	TATATA	997	6	+	Arabidopsis thaliana	core promoter element around -30 of transcription start	Promoter related element
PsSPL10	TATA-box	ATATAT	998	6	+	Brassica napus	core promoter element around -30 of transcription start	Promoter related element
PsSPL10	TATA-box	TATATA	999	6	-	Arabidopsis thaliana	core promoter element around -30 of transcription start	Promoter related element
PsSPL10	TATA-box	ATATAT	1000	6	-	Brassica napus	core promoter element around -30 of transcription start	Promoter related element
PsSPL10	TATA-box	TATATA	1001	6	-	Arabidopsis thaliana	core promoter element around -30 of transcription start	Promoter related element
PsSPL10	TATA-box	ATATAT	1002	6	-	Brassica napus	core promoter element around -30 of transcription start	Promoter related element
PsSPL10	TATA-box	TATATA	1003	6	-	Arabidopsis thaliana	core promoter element around -30 of transcription start	Promoter related element
PsSPL10	TATA-box	ATATAA	1004	6	+	Brassica oleracea	core promoter element around -30 of transcription start	Promoter related element
PsSPL10	TATA-box	TATA	1005	4	-	Arabidopsis thaliana	core promoter element around -30 of transcription start	Promoter related element
PsSPL10	TATA-box	ATATAT	1009	6	-	Brassica napus	core promoter element around -30 of transcription start	Promoter related element
PsSPL10	TATA-box	TATATA	1010	6	-	Arabidopsis thaliana	core promoter element around -30 of transcription start	Promoter related element
PsSPL10	TATA-box	TATA	1012	4	-	Arabidopsis thaliana	core promoter element around -30 of transcription start	Promoter related element
PsSPL10	TATA-box	TACAAAA	1133	7	+	Oryza sativa	core promoter element around -30 of transcription start	Promoter related element
PsSPL10	TATA-box	ATATAA	1274	6	+	Brassica oleracea	core promoter element around -30 of transcription start	Promoter related element
PsSPL10	TATA-box	TATA	1275	4	-	Arabidopsis thaliana	core promoter element around -30 of transcription start	Promoter related element
PsSPL10	TATA-box	ATATAA	1279	6	+	Brassica oleracea	core promoter element around -30 of transcription start	Promoter related element
PsSPL10	TATA-box	TATA	1280	4	-	Arabidopsis thaliana	core promoter element around -30 of transcription start	Promoter related element
PsSPL10	TATA-box	ATATAT	1284	6	-	Brassica napus	core promoter element around -30 of transcription start	Promoter related element
PsSPL10	TATA-box	TATA	1285	4	-	Arabidopsis thaliana	core promoter element around -30 of transcription start	Promoter related element
PsSPL10	TATA-box	taTATAAAtc	1489	9	-	Arabidopsis thaliana	core promoter element around -30 of transcription start	Promoter related element
PsSPL10	TATA-box	TATAAAT	1490	7	-	Brassica juncea	core promoter element around -30 of transcription start	Promoter related element
PsSPL10	TATA-box	TATAAA	1491	6	-	Helianthus annuus	core promoter element around -30 of transcription start	Promoter related element
PsSPL10	TATA-box	TATAA	1492	5	-	Arabidopsis thaliana	core promoter element around -30 of transcription start	Promoter related element
PsSPL10	TATA-box	TATA	1493	4	-	Arabidopsis thaliana	core promoter element around -30 of transcription start	Promoter related element
PsSPL10	TATA-box	TACATAAA	1498	8	-	Oryza sativa	core promoter element around -30 of transcription start	Promoter related element
PsSPL10	TATA-box	TATACA	1523	6	-	Helianthus annuus	core promoter element around -30 of transcription start	Promoter related element
PsSPL10	TATA-box	TATATA	1525	6	-	Arabidopsis thaliana	core promoter element around -30 of transcription start	Promoter related element
PsSPL10	TATA-box	ATATAT	1526	6	-	Brassica napus	core promoter element around -30 of transcription start	Promoter related element
PsSPL10	TATA-box	TATA	1527	4	-	Arabidopsis thaliana	core promoter element around -30 of transcription start	Promoter related element
PsSPL10	TATA-box	ATATAT	1533	6	-	Brassica napus	core promoter element around -30 of transcription start	Promoter related element
PsSPL10	TATA-box	TATA	1534	4	-	Arabidopsis thaliana	core promoter element around -30 of transcription start	Promoter related element
PsSPL10	TATA-box	TATAAAA	1583	7	-	Pisum sativum	core promoter element around -30 of transcription start	Promoter related element
PsSPL10	TATA-box	TATAAA	1584	6	-	Helianthus annuus	core promoter element around -30 of transcription start	Promoter related element
PsSPL10	TATA-box	TATAA	1585	5	-	Arabidopsis thaliana	core promoter element around -30 of transcription start	Promoter related element
PsSPL10	TATA-box	TATA	1586	4	-	Arabidopsis thaliana	core promoter element around -30 of transcription start	Promoter related element
PsSPL10	TATA-box	ATTATA	1589	6	+	Brassica napus	core promoter element around -30 of transcription start	Promoter related element
PsSPL10	TATA-box	TATAA	1590	5	-	Arabidopsis thaliana	core promoter element around -30 of transcription start	Promoter related element
PsSPL10	TATA-box	TATA	1591	4	-	Arabidopsis thaliana	core promoter element around -30 of transcription start	Promoter related element
PsSPL10	TATA-box	TACAAAA	1593	7	+	Oryza sativa	core promoter element around -30 of transcription start	Promoter related element
PsSPL10	TATA-box	TATTTAAA	1714	8	+	Arabidopsis thaliana	core promoter element around -30 of transcription start	Promoter related element
PsSPL10	TATA-box	ATATAT	1725	6	-	Brassica napus	core promoter element around -30 of transcription start	Promoter related element
PsSPL10	TATA-box	TATA	1726	4	-	Arabidopsis thaliana	core promoter element around -30 of transcription start	Promoter related element
PsSPL10	TATA-box	TATAAAT	1763	7	-	Brassica juncea	core promoter element around -30 of transcription start	Promoter related element
PsSPL10	TATA-box	TATAAA	1764	6	-	Helianthus annuus	core promoter element around -30 of transcription start	Promoter related element
PsSPL10	TATA-box	TATAA	1765	5	-	Arabidopsis thaliana	core promoter element around -30 of transcription start	Promoter related element
PsSPL10	TATA-box	TATA	1766	4	-	Arabidopsis thaliana	core promoter element around -30 of transcription start	Promoter related element
PsSPL10	TATA-box	TATA	1822	4	-	Arabidopsis thaliana	core promoter element around -30 of transcription start	Promoter related element
PsSPL10	TATA-box	ATATAA	1867	6	+	Brassica oleracea	core promoter element around -30 of transcription start	Promoter related element
PsSPL10	TATA-box	TATA	1868	4	-	Arabidopsis thaliana	core promoter element around -30 of transcription start	Promoter related element
PsSPL10	TATA-box	TATAA	1878	5	-	Arabidopsis thaliana	core promoter element around -30 of transcription start	Promoter related element
PsSPL10	TATA-box	TATA	1879	4	-	Arabidopsis thaliana	core promoter element around -30 of transcription start	Promoter related element
PsSPL10	TGA-element	AACGAC	132	6	+	Brassica oleracea	auxin-responsive element	Hormone responsive elements
PsSPL10	Myc	TCTCTTA	559	7	+	Arabidopsis thaliana		Other elements
PsSPL10	Myc	TCTCTTA	769	7	-	Arabidopsis thaliana		Other elements
PsSPL10	CCAAT-box	CAACGG	151	6	+	Hordeum vulgare	MYBHv1 binding site	Site-binding related elements
PsSPL10	TCT-motif	TCTTAC	892	6	-	Arabidopsis thaliana	part of a light responsive element	Light responsive elements
PsSPL10	TCT-motif	TCTTAC	1290	6	+	Arabidopsis thaliana	part of a light responsive element	Light responsive elements
PsSPL10	TCT-motif	TCTTAC	1471	6	-	Arabidopsis thaliana	part of a light responsive element	Light responsive elements
PsSPL10	LAMP-element	CTTTATCA	1112	8	+	Pisum sativum	part of a light responsive element	Light responsive elements
PsSPL10	MYB recognition site	CCGTTG	151	6	-	Arabidopsis thaliana		Site-binding related elements
PsSPL10	AAGAA-motif	GAAAGAA	635	7	+	Avena sativa	Relevant elements of Abscisic acid	Hormone responsive elements
PsSPL10	AAGAA-motif	GAAAGAA	1200	7	+	Avena sativa	Relevant elements of Abscisic acid	Hormone responsive elements
PsSPL10	ARE	AAACCA	1301	6	-	Zea mays	cis-acting regulatory element essential for the anaerobic induction	Environmental stress-related element
PsSPL10	GT1-motif	GGTTAAT	179	7	-	Avena sativa	light responsive element	Light responsive elements
PsSPL10	GT1-motif	GGTTAA	180	6	-	Arabidopsis thaliana	light responsive element	Light responsive elements
PsSPL10	TCA-element	CCATCTTTTT	24	9	+	Nicotiana tabacum	cis-acting element involved in salicylic acid responsiveness	Hormone responsive elements
PsSPL10	G-Box	CACGTT	70	6	-	Pisum sativum	cis-acting regulatory element involved in light responsiveness	Light responsive elements
PsSPL10	MYB-like sequence	TAACCA	181	6	+	Arabidopsis thaliana		Other elements
PsSPL10	MYB-like sequence	TAACCA	673	6	+	Arabidopsis thaliana		Other elements
PsSPL10	MRE	AACCTAA	1917	7	-	Petroselinum crispum	MYB binding site involved in light responsiveness	Light responsive elements
PsSPL10	AT~TATA-box	TATATA	337	6	+	Arabidopsis thaliana	Site-binding related elements	Promoter related element
PsSPL10	AT~TATA-box	TATATAAA	514	8	-	Arabidopsis thaliana	Site-binding related elements	Promoter related element
PsSPL10	AT~TATA-box	TATATA	516	6	+	Arabidopsis thaliana	Site-binding related elements	Promoter related element
PsSPL10	AT~TATA-box	TATATA	593	6	+	Arabidopsis thaliana	Site-binding related elements	Promoter related element
PsSPL10	AT~TATA-box	TATATA	936	6	+	Arabidopsis thaliana	Site-binding related elements	Promoter related element
PsSPL10	AT~TATA-box	TATATA	943	6	+	Arabidopsis thaliana	Site-binding related elements	Promoter related element
PsSPL10	AT~TATA-box	TATATA	945	6	+	Arabidopsis thaliana	Site-binding related elements	Promoter related element
PsSPL10	AT~TATA-box	TATATA	947	6	+	Arabidopsis thaliana	Site-binding related elements	Promoter related element
PsSPL10	AT~TATA-box	TATATA	949	6	+	Arabidopsis thaliana	Site-binding related elements	Promoter related element
PsSPL10	AT~TATA-box	TATATA	951	6	+	Arabidopsis thaliana	Site-binding related elements	Promoter related element
PsSPL10	AT~TATA-box	TATATA	953	6	+	Arabidopsis thaliana	Site-binding related elements	Promoter related element
PsSPL10	AT~TATA-box	TATATA	955	6	+	Arabidopsis thaliana	Site-binding related elements	Promoter related element
PsSPL10	AT~TATA-box	TATATA	957	6	+	Arabidopsis thaliana	Site-binding related elements	Promoter related element
PsSPL10	AT~TATA-box	TATATA	959	6	+	Arabidopsis thaliana	Site-binding related elements	Promoter related element
PsSPL10	AT~TATA-box	TATATA	961	6	+	Arabidopsis thaliana	Site-binding related elements	Promoter related element
PsSPL10	AT~TATA-box	TATATA	963	6	+	Arabidopsis thaliana	Site-binding related elements	Promoter related element
PsSPL10	AT~TATA-box	TATATA	970	6	+	Arabidopsis thaliana	Site-binding related elements	Promoter related element
PsSPL10	AT~TATA-box	TATATA	972	6	+	Arabidopsis thaliana	Site-binding related elements	Promoter related element
PsSPL10	AT~TATA-box	TATATA	974	6	+	Arabidopsis thaliana	Site-binding related elements	Promoter related element
PsSPL10	AT~TATA-box	TATATA	976	6	+	Arabidopsis thaliana	Site-binding related elements	Promoter related element
PsSPL10	AT~TATA-box	TATATA	978	6	+	Arabidopsis thaliana	Site-binding related elements	Promoter related element
PsSPL10	AT~TATA-box	TATATA	980	6	+	Arabidopsis thaliana	Site-binding related elements	Promoter related element
PsSPL10	AT~TATA-box	TATATA	982	6	+	Arabidopsis thaliana	Site-binding related elements	Promoter related element
PsSPL10	AT~TATA-box	TATATA	984	6	+	Arabidopsis thaliana	Site-binding related elements	Promoter related element
PsSPL10	AT~TATA-box	TATATA	986	6	+	Arabidopsis thaliana	Site-binding related elements	Promoter related element
PsSPL10	AT~TATA-box	TATATA	988	6	+	Arabidopsis thaliana	Site-binding related elements	Promoter related element
PsSPL10	AT~TATA-box	TATATA	990	6	+	Arabidopsis thaliana	Site-binding related elements	Promoter related element
PsSPL10	AT~TATA-box	TATATA	997	6	+	Arabidopsis thaliana	Site-binding related elements	Promoter related element
PsSPL10	AT~TATA-box	TATATA	999	6	-	Arabidopsis thaliana	Site-binding related elements	Promoter related element
PsSPL10	AT~TATA-box	TATATA	1001	6	-	Arabidopsis thaliana	Site-binding related elements	Promoter related element
PsSPL10	AT~TATA-box	TATATA	1003	6	-	Arabidopsis thaliana	Site-binding related elements	Promoter related element
PsSPL10	AT~TATA-box	TATATA	1010	6	-	Arabidopsis thaliana	Site-binding related elements	Promoter related element
PsSPL10	AT~TATA-box	TATATA	1525	6	-	Arabidopsis thaliana	Site-binding related elements	Promoter related element
PsSPL10	MYC	CAATTG	53	6	+	Arabidopsis thaliana		Other elements
PsSPL10	ERE	ATTTTAAA	659	8	-	Nicotiana glutinos	estrogen response element	Hormone responsive elements
PsSPL10	ERE	ATTTTAAA	727	8	+	Nicotiana glutinos	estrogen response element	Hormone responsive elements
PsSPL10	ERE	ATTTTAAA	729	8	-	Nicotiana glutinos	estrogen response element	Hormone responsive elements
PsSPL10	ERE	ATTTTAAA	823	8	+	Nicotiana glutinos	estrogen response element	Hormone responsive elements
PsSPL10	GA-motif	ATAGATAA	36	8	-	Arabidopsis thaliana	part of a light responsive element	Light responsive elements
PsSPL10	TATA	TATAAAAT	488	8	+	Arabidopsis thaliana		Other elements
PsSPL10	TATA	TATAAAAT	512	8	-	Arabidopsis thaliana		Other elements
PsSPL10	TATA	TATAAAAT	1582	8	-	Arabidopsis thaliana		Other elements
PsSPL10	MBS	CAACTG	1466	6	+	Arabidopsis thaliana	MYB binding site involved in drought-inducibility	Environmental stress-related element
PsSPL10	TCA	TCATCTTCAT	1456	9	+	Pisum sativum	Reverse transcription Transposable related elements	Site-binding related elements
PsSPL10	CAAT-box	CAAT	53	4	+	Nicotiana glutinosa	common cis-acting element in promoter and enhancer regions	Site-binding related elements
PsSPL10	CAAT-box	CAAT	55	4	-	Nicotiana glutinosa	common cis-acting element in promoter and enhancer regions	Site-binding related elements
PsSPL10	CAAT-box	CAAT	66	4	-	Nicotiana glutinosa	common cis-acting element in promoter and enhancer regions	Site-binding related elements
PsSPL10	CAAT-box	CAAAT	88	5	+	Pisum sativum	common cis-acting element in promoter and enhancer regions	Site-binding related elements
PsSPL10	CAAT-box	CCAAT	143	5	+	Arabidopsis thaliana	common cis-acting element in promoter and enhancer regions	Site-binding related elements
PsSPL10	CAAT-box	CAAT	144	4	+	Nicotiana glutinosa	common cis-acting element in promoter and enhancer regions	Site-binding related elements
PsSPL10	CAAT-box	CAAT	252	4	+	Nicotiana glutinosa	common cis-acting element in promoter and enhancer regions	Site-binding related elements
PsSPL10	CAAT-box	CCAAT	314	5	+	Arabidopsis thaliana	common cis-acting element in promoter and enhancer regions	Site-binding related elements
PsSPL10	CAAT-box	CAAT	315	4	+	Nicotiana glutinosa	common cis-acting element in promoter and enhancer regions	Site-binding related elements
PsSPL10	CAAT-box	CAAT	456	4	+	Nicotiana glutinosa	common cis-acting element in promoter and enhancer regions	Site-binding related elements
PsSPL10	CAAT-box	CCAAT	477	5	+	Arabidopsis thaliana	common cis-acting element in promoter and enhancer regions	Site-binding related elements
PsSPL10	CAAT-box	CAAT	478	4	+	Nicotiana glutinosa	common cis-acting element in promoter and enhancer regions	Site-binding related elements
PsSPL10	CAAT-box	CAAAT	529	5	+	Pisum sativum	common cis-acting element in promoter and enhancer regions	Site-binding related elements
PsSPL10	CAAT-box	CAAT	602	4	+	Nicotiana glutinosa	common cis-acting element in promoter and enhancer regions	Site-binding related elements
PsSPL10	CAAT-box	CAAT	910	4	-	Nicotiana glutinosa	common cis-acting element in promoter and enhancer regions	Site-binding related elements
PsSPL10	CAAT-box	CAAT	917	4	+	Nicotiana glutinosa	common cis-acting element in promoter and enhancer regions	Site-binding related elements
PsSPL10	CAAT-box	CAAT	1041	4	-	Nicotiana glutinosa	common cis-acting element in promoter and enhancer regions	Site-binding related elements
PsSPL10	CAAT-box	CAAAT	1055	5	+	Pisum sativum	common cis-acting element in promoter and enhancer regions	Site-binding related elements
PsSPL10	CAAT-box	CAAT	1058	4	-	Nicotiana glutinosa	common cis-acting element in promoter and enhancer regions	Site-binding related elements
PsSPL10	CAAT-box	CAAT	1333	4	+	Nicotiana glutinosa	common cis-acting element in promoter and enhancer regions	Site-binding related elements
PsSPL10	CAAT-box	CAAAT	1344	5	-	Pisum sativum	common cis-acting element in promoter and enhancer regions	Site-binding related elements
PsSPL10	CAAT-box	CAAT	1405	4	-	Nicotiana glutinosa	common cis-acting element in promoter and enhancer regions	Site-binding related elements
PsSPL10	CAAT-box	CAAT	1442	4	-	Nicotiana glutinosa	common cis-acting element in promoter and enhancer regions	Site-binding related elements
PsSPL10	CAAT-box	CAAAT	1627	5	+	Pisum sativum	common cis-acting element in promoter and enhancer regions	Site-binding related elements
PsSPL10	CAAT-box	CAAT	1630	4	-	Nicotiana glutinosa	common cis-acting element in promoter and enhancer regions	Site-binding related elements
PsSPL10	CAAT-box	CAAT	1640	4	-	Nicotiana glutinosa	common cis-acting element in promoter and enhancer regions	Site-binding related elements
PsSPL10	CAAT-box	CAAT	1761	4	+	Nicotiana glutinosa	common cis-acting element in promoter and enhancer regions	Site-binding related elements
PsSPL10	CAAT-box	CAAAT	1825	5	-	Pisum sativum	common cis-acting element in promoter and enhancer regions	Site-binding related elements
PsSPL10	CAAT-box	CAAT	1930	4	-	Nicotiana glutinosa	common cis-acting element in promoter and enhancer regions	Site-binding related elements
PsSPL10	CAAT-box	CAAT	1979	4	-	Nicotiana glutinosa	common cis-acting element in promoter and enhancer regions	Site-binding related elements
PsSPL10	TC-rich repeats	ATTCTCTAAC	1374	9	+	Nicotiana tabacum	cis-acting element involved in defense and stress responsiveness	Environmental stress-related element
PsSPL11	ARE	AAACCA	1967	6	-	Zea mays	cis-acting regulatory element essential for the anaerobic induction	Environmental stress-related element
PsSPL11	Unnamed__6	taTAAATATct	73	10	+	Zea mays		Other elements
PsSPL11	Unnamed__6	taTAAATATct	1276	10	+	Zea mays		Other elements
PsSPL11	MYB-like sequence	TAACCA	1147	6	-	Arabidopsis thaliana		Other elements
PsSPL11	G-Box	CACGTG	789	6	+	Pisum sativum	cis-acting regulatory element involved in light responsiveness	Light responsive elements
PsSPL11	G-Box	CACGTG	1157	6	-	Pisum sativum	cis-acting regulatory element involved in light responsiveness	Light responsive elements
PsSPL11	G-Box	CACGTT	1224	6	-	Pisum sativum	cis-acting regulatory element involved in light responsiveness	Light responsive elements
PsSPL11	G-Box	CACGTG	1796	6	-	Pisum sativum	cis-acting regulatory element involved in light responsiveness	Light responsive elements
PsSPL11	ERE	ATTTTAAA	94	8	+	Nicotiana glutinos	estrogen response element	Hormone responsive elements
PsSPL11	MRE	AACCTAA	647	7	-	Petroselinum crispum	MYB binding site involved in light responsiveness	Light responsive elements
PsSPL11	AT~TATA-box	TATATA	255	6	+	Arabidopsis thaliana	Site-binding related elements	Promoter related element
PsSPL11	AT~TATA-box	TATATA	257	6	+	Arabidopsis thaliana	Site-binding related elements	Promoter related element
PsSPL11	AT~TATA-box	TATATA	259	6	+	Arabidopsis thaliana	Site-binding related elements	Promoter related element
PsSPL11	AT~TATA-box	TATATA	261	6	+	Arabidopsis thaliana	Site-binding related elements	Promoter related element
PsSPL11	AT~TATA-box	TATATA	263	6	+	Arabidopsis thaliana	Site-binding related elements	Promoter related element
PsSPL11	AT~TATA-box	TATATA	265	6	+	Arabidopsis thaliana	Site-binding related elements	Promoter related element
PsSPL11	AT~TATA-box	TATATA	267	6	+	Arabidopsis thaliana	Site-binding related elements	Promoter related element
PsSPL11	AT~TATA-box	TATATA	269	6	+	Arabidopsis thaliana	Site-binding related elements	Promoter related element
PsSPL11	AT~TATA-box	TATATA	271	6	+	Arabidopsis thaliana	Site-binding related elements	Promoter related element
PsSPL11	AT~TATA-box	TATATA	273	6	+	Arabidopsis thaliana	Site-binding related elements	Promoter related element
PsSPL11	AT~TATA-box	TATATA	275	6	+	Arabidopsis thaliana	Site-binding related elements	Promoter related element
PsSPL11	AT~TATA-box	TATATA	277	6	+	Arabidopsis thaliana	Site-binding related elements	Promoter related element
PsSPL11	AT~TATA-box	TATATA	279	6	+	Arabidopsis thaliana	Site-binding related elements	Promoter related element
PsSPL11	AT~TATA-box	TATATA	281	6	+	Arabidopsis thaliana	Site-binding related elements	Promoter related element
PsSPL11	AT~TATA-box	TATATA	283	6	+	Arabidopsis thaliana	Site-binding related elements	Promoter related element
PsSPL11	AT~TATA-box	TATATA	285	6	+	Arabidopsis thaliana	Site-binding related elements	Promoter related element
PsSPL11	AT~TATA-box	TATATA	292	6	+	Arabidopsis thaliana	Site-binding related elements	Promoter related element
PsSPL11	AT~TATA-box	TATATA	294	6	+	Arabidopsis thaliana	Site-binding related elements	Promoter related element
PsSPL11	AT~TATA-box	TATATA	296	6	+	Arabidopsis thaliana	Site-binding related elements	Promoter related element
PsSPL11	AT~TATA-box	TATATA	298	6	+	Arabidopsis thaliana	Site-binding related elements	Promoter related element
PsSPL11	AT~TATA-box	TATATA	300	6	+	Arabidopsis thaliana	Site-binding related elements	Promoter related element
PsSPL11	AT~TATA-box	TATATA	302	6	+	Arabidopsis thaliana	Site-binding related elements	Promoter related element
PsSPL11	AT~TATA-box	TATATA	309	6	+	Arabidopsis thaliana	Site-binding related elements	Promoter related element
PsSPL11	AT~TATA-box	TATATA	311	6	+	Arabidopsis thaliana	Site-binding related elements	Promoter related element
PsSPL11	AT~TATA-box	TATATA	313	6	+	Arabidopsis thaliana	Site-binding related elements	Promoter related element
PsSPL11	AT~TATA-box	TATATA	320	6	+	Arabidopsis thaliana	Site-binding related elements	Promoter related element
PsSPL11	AT~TATA-box	TATATA	322	6	+	Arabidopsis thaliana	Site-binding related elements	Promoter related element
PsSPL11	AT~TATA-box	TATATA	324	6	+	Arabidopsis thaliana	Site-binding related elements	Promoter related element
PsSPL11	AT~TATA-box	TATATA	326	6	+	Arabidopsis thaliana	Site-binding related elements	Promoter related element
PsSPL11	AT~TATA-box	TATATA	328	6	+	Arabidopsis thaliana	Site-binding related elements	Promoter related element
PsSPL11	AT~TATA-box	TATATA	330	6	+	Arabidopsis thaliana	Site-binding related elements	Promoter related element
PsSPL11	AT~TATA-box	TATATA	342	6	+	Arabidopsis thaliana	Site-binding related elements	Promoter related element
PsSPL11	AT~TATA-box	TATATA	344	6	+	Arabidopsis thaliana	Site-binding related elements	Promoter related element
PsSPL11	AT~TATA-box	TATATA	346	6	+	Arabidopsis thaliana	Site-binding related elements	Promoter related element
PsSPL11	AT~TATA-box	TATATA	348	6	+	Arabidopsis thaliana	Site-binding related elements	Promoter related element
PsSPL11	AT~TATA-box	TATATA	350	6	+	Arabidopsis thaliana	Site-binding related elements	Promoter related element
PsSPL11	AT~TATA-box	TATATA	357	6	+	Arabidopsis thaliana	Site-binding related elements	Promoter related element
PsSPL11	AT~TATA-box	TATATA	359	6	+	Arabidopsis thaliana	Site-binding related elements	Promoter related element
PsSPL11	AT~TATA-box	TATATA	366	6	+	Arabidopsis thaliana	Site-binding related elements	Promoter related element
PsSPL11	AT~TATA-box	TATATA	368	6	+	Arabidopsis thaliana	Site-binding related elements	Promoter related element
PsSPL11	AT~TATA-box	TATATA	370	6	+	Arabidopsis thaliana	Site-binding related elements	Promoter related element
PsSPL11	AT~TATA-box	TATATA	372	6	+	Arabidopsis thaliana	Site-binding related elements	Promoter related element
PsSPL11	AT~TATA-box	TATATA	379	6	+	Arabidopsis thaliana	Site-binding related elements	Promoter related element
PsSPL11	AT~TATA-box	TATATA	386	6	+	Arabidopsis thaliana	Site-binding related elements	Promoter related element
PsSPL11	AT~TATA-box	TATATA	388	6	+	Arabidopsis thaliana	Site-binding related elements	Promoter related element
PsSPL11	AT~TATA-box	TATATA	390	6	+	Arabidopsis thaliana	Site-binding related elements	Promoter related element
PsSPL11	AT~TATA-box	TATATA	392	6	+	Arabidopsis thaliana	Site-binding related elements	Promoter related element
PsSPL11	AT~TATA-box	TATATA	394	6	+	Arabidopsis thaliana	Site-binding related elements	Promoter related element
PsSPL11	AT~TATA-box	TATATA	396	6	+	Arabidopsis thaliana	Site-binding related elements	Promoter related element
PsSPL11	AT~TATA-box	TATATA	398	6	+	Arabidopsis thaliana	Site-binding related elements	Promoter related element
PsSPL11	AT~TATA-box	TATATA	400	6	+	Arabidopsis thaliana	Site-binding related elements	Promoter related element
PsSPL11	AT~TATA-box	TATATA	402	6	+	Arabidopsis thaliana	Site-binding related elements	Promoter related element
PsSPL11	AT~TATA-box	TATATA	404	6	+	Arabidopsis thaliana	Site-binding related elements	Promoter related element
PsSPL11	AT~TATA-box	TATATA	406	6	+	Arabidopsis thaliana	Site-binding related elements	Promoter related element
PsSPL11	AT~TATA-box	TATATA	1443	6	-	Arabidopsis thaliana	Site-binding related elements	Promoter related element
PsSPL11	MYC	CAATTG	719	6	+	Arabidopsis thaliana		Other elements
PsSPL11	MYC	CAATTG	1103	6	-	Arabidopsis thaliana		Other elements
PsSPL11	MYC	CATGTG	1466	6	+	Arabidopsis thaliana		Other elements
PsSPL11	GA-motif	ATAGATAA	526	8	+	Arabidopsis thaliana	part of a light responsive element	Light responsive elements
PsSPL11	TATA	TATAAAAT	485	8	-	Arabidopsis thaliana		Other elements
PsSPL11	TATA	TATAAAAT	823	8	-	Arabidopsis thaliana		Other elements
PsSPL11	TC-rich repeats	ATTCTCTAAC	1601	9	+	Nicotiana tabacum	cis-acting element involved in defense and stress responsiveness	Environmental stress-related element
PsSPL11	CAAT-box	CAAAT	69	5	+	Pisum sativum	common cis-acting element in promoter and enhancer regions	Site-binding related elements
PsSPL11	CAAT-box	CAAAT	75	5	+	Pisum sativum	common cis-acting element in promoter and enhancer regions	Site-binding related elements
PsSPL11	CAAT-box	CAAAT	208	5	+	Pisum sativum	common cis-acting element in promoter and enhancer regions	Site-binding related elements
PsSPL11	CAAT-box	CAAT	238	4	+	Nicotiana glutinosa	common cis-acting element in promoter and enhancer regions	Site-binding related elements
PsSPL11	CAAT-box	CAAT	524	4	+	Nicotiana glutinosa	common cis-acting element in promoter and enhancer regions	Site-binding related elements
PsSPL11	CAAT-box	CAAT	553	4	-	Nicotiana glutinosa	common cis-acting element in promoter and enhancer regions	Site-binding related elements
PsSPL11	CAAT-box	CAAT	571	4	+	Nicotiana glutinosa	common cis-acting element in promoter and enhancer regions	Site-binding related elements
PsSPL11	CAAT-box	CAAT	577	4	-	Nicotiana glutinosa	common cis-acting element in promoter and enhancer regions	Site-binding related elements
PsSPL11	CAAT-box	CAAT	719	4	+	Nicotiana glutinosa	common cis-acting element in promoter and enhancer regions	Site-binding related elements
PsSPL11	CAAT-box	CAAT	721	4	-	Nicotiana glutinosa	common cis-acting element in promoter and enhancer regions	Site-binding related elements
PsSPL11	CAAT-box	CAAT	731	4	+	Nicotiana glutinosa	common cis-acting element in promoter and enhancer regions	Site-binding related elements
PsSPL11	CAAT-box	CAAT	771	4	-	Nicotiana glutinosa	common cis-acting element in promoter and enhancer regions	Site-binding related elements
PsSPL11	CAAT-box	CAAAT	803	5	-	Pisum sativum	common cis-acting element in promoter and enhancer regions	Site-binding related elements
PsSPL11	CAAT-box	CAAT	818	4	+	Nicotiana glutinosa	common cis-acting element in promoter and enhancer regions	Site-binding related elements
PsSPL11	CAAT-box	CAAT	872	4	-	Nicotiana glutinosa	common cis-acting element in promoter and enhancer regions	Site-binding related elements
PsSPL11	CAAT-box	CAAT	910	4	-	Nicotiana glutinosa	common cis-acting element in promoter and enhancer regions	Site-binding related elements
PsSPL11	CAAT-box	CAAAT	915	5	-	Pisum sativum	common cis-acting element in promoter and enhancer regions	Site-binding related elements
PsSPL11	CAAT-box	CAAT	955	4	+	Nicotiana glutinosa	common cis-acting element in promoter and enhancer regions	Site-binding related elements
PsSPL11	CAAT-box	CAAT	1071	4	-	Nicotiana glutinosa	common cis-acting element in promoter and enhancer regions	Site-binding related elements
PsSPL11	CAAT-box	CCAAT	1076	5	-	Arabidopsis thaliana	common cis-acting element in promoter and enhancer regions	Site-binding related elements
PsSPL11	CAAT-box	CAAT	1088	4	+	Nicotiana glutinosa	common cis-acting element in promoter and enhancer regions	Site-binding related elements
PsSPL11	CAAT-box	CAAT	1103	4	+	Nicotiana glutinosa	common cis-acting element in promoter and enhancer regions	Site-binding related elements
PsSPL11	CAAT-box	CAAT	1105	4	-	Nicotiana glutinosa	common cis-acting element in promoter and enhancer regions	Site-binding related elements
PsSPL11	CAAT-box	CAAT	1218	4	+	Nicotiana glutinosa	common cis-acting element in promoter and enhancer regions	Site-binding related elements
PsSPL11	CAAT-box	CAAT	1253	4	+	Nicotiana glutinosa	common cis-acting element in promoter and enhancer regions	Site-binding related elements
PsSPL11	CAAT-box	CAAAT	1289	5	+	Pisum sativum	common cis-acting element in promoter and enhancer regions	Site-binding related elements
PsSPL11	CAAT-box	CAAT	1362	4	+	Nicotiana glutinosa	common cis-acting element in promoter and enhancer regions	Site-binding related elements
PsSPL11	CAAT-box	CAAT	1368	4	-	Nicotiana glutinosa	common cis-acting element in promoter and enhancer regions	Site-binding related elements
PsSPL11	CAAT-box	CAAT	1482	4	-	Nicotiana glutinosa	common cis-acting element in promoter and enhancer regions	Site-binding related elements
PsSPL11	CAAT-box	CAAT	1508	4	-	Nicotiana glutinosa	common cis-acting element in promoter and enhancer regions	Site-binding related elements
PsSPL11	CAAT-box	CAAT	1531	4	-	Nicotiana glutinosa	common cis-acting element in promoter and enhancer regions	Site-binding related elements
PsSPL11	CAAT-box	CAAT	1590	4	+	Nicotiana glutinosa	common cis-acting element in promoter and enhancer regions	Site-binding related elements
PsSPL11	CAAT-box	CAAT	1671	4	+	Nicotiana glutinosa	common cis-acting element in promoter and enhancer regions	Site-binding related elements
PsSPL11	CAAT-box	CCAAT	1703	5	+	Arabidopsis thaliana	common cis-acting element in promoter and enhancer regions	Site-binding related elements
PsSPL11	CAAT-box	CAAT	1704	4	+	Nicotiana glutinosa	common cis-acting element in promoter and enhancer regions	Site-binding related elements
PsSPL11	CAAT-box	CAAT	1734	4	-	Nicotiana glutinosa	common cis-acting element in promoter and enhancer regions	Site-binding related elements
PsSPL11	CAAT-box	CAAT	1913	4	+	Nicotiana glutinosa	common cis-acting element in promoter and enhancer regions	Site-binding related elements
PsSPL11	Myb	TAACTG	544	6	-	Arabidopsis thaliana		Other elements
PsSPL11	CGTCA-motif	CGTCA	1228	5	-	Hordeum vulgare	cis-acting regulatory element involved in the MeJA-responsiveness	Hormone responsive elements
PsSPL11	CAT-box	GCCACT	1431	6	-	Arabidopsis thaliana	cis-acting regulatory element related to meristem expression	development related elements
PsSPL11	MYB	CAACCA	1012	6	-	Arabidopsis thaliana		Other elements
PsSPL11	MYB	CAACCA	1059	6	-	Arabidopsis thaliana		Other elements
PsSPL11	MYB	CAACCA	1063	6	-	Arabidopsis thaliana		Other elements
PsSPL11	MYB	TAACCA	1147	6	-	Arabidopsis thaliana		Other elements
PsSPL11		motif_sequence	430	4	+	organism	short_function	Other elements
PsSPL11		motif_sequence	1092	4	+	organism	short_function	Other elements
PsSPL11		motif_sequence	1242	4	+	organism	short_function	Other elements
PsSPL11		motif_sequence	1456	4	-	organism	short_function	Other elements
PsSPL11		motif_sequence	1536	4	+	organism	short_function	Other elements
PsSPL11		motif_sequence	1585	4	+	organism	short_function	Other elements
PsSPL11		motif_sequence	1629	4	+	organism	short_function	Other elements
PsSPL11		motif_sequence	1663	4	+	organism	short_function	Other elements
PsSPL11		motif_sequence	1893	4	+	organism	short_function	Other elements
PsSPL11	AT-rich element	ATAGAAATCAA	61	10	+	Glycine max	binding site of AT-rich DNA binding protein (ATBP-1)	Site-binding related elements
PsSPL11	AT-rich element	ATAGAAATCAA	772	10	-	Glycine max	binding site of AT-rich DNA binding protein (ATBP-1)	Site-binding related elements
PsSPL11	Box 4	ATTAAT	122	6	+	Petroselinum crispum	part of a conserved DNA module involved in light responsiveness	Light responsive elements
PsSPL11	Box 4	ATTAAT	467	6	+	Petroselinum crispum	part of a conserved DNA module involved in light responsiveness	Light responsive elements
PsSPL11	Box 4	ATTAAT	799	6	+	Petroselinum crispum	part of a conserved DNA module involved in light responsiveness	Light responsive elements
PsSPL11	Box 4	ATTAAT	1346	6	-	Petroselinum crispum	part of a conserved DNA module involved in light responsiveness	Light responsive elements
PsSPL11	Unnamed__4	CTCC	686	4	-	Petroselinum hortense		Other elements
PsSPL11	Unnamed__4	CTCC	947	4	-	Petroselinum hortense		Other elements
PsSPL11	Unnamed__4	CTCC	1538	4	+	Petroselinum hortense		Other elements
PsSPL11	Unnamed__4	CTCC	1701	4	+	Petroselinum hortense		Other elements
PsSPL11	ABRE	CACGTG	789	6	+	Arabidopsis thaliana	cis-acting element involved in the abscisic acid responsiveness	Hormone responsive elements
PsSPL11	ABRE	ACGTG	790	5	+	Arabidopsis thaliana	cis-acting element involved in the abscisic acid responsiveness	Hormone responsive elements
PsSPL11	ABRE	CACGTG	1157	6	-	Arabidopsis thaliana	cis-acting element involved in the abscisic acid responsiveness	Hormone responsive elements
PsSPL11	ABRE	ACGTG	1158	5	+	Arabidopsis thaliana	cis-acting element involved in the abscisic acid responsiveness	Hormone responsive elements
PsSPL11	ABRE	ACGTG	1225	5	+	Arabidopsis thaliana	cis-acting element involved in the abscisic acid responsiveness	Hormone responsive elements
PsSPL11	ABRE	CACGTG	1796	6	-	Arabidopsis thaliana	cis-acting element involved in the abscisic acid responsiveness	Hormone responsive elements
PsSPL11	ABRE	ACGTG	1797	5	+	Arabidopsis thaliana	cis-acting element involved in the abscisic acid responsiveness	Hormone responsive elements
PsSPL11	STRE	AGGGG	1413	5	+	Arabidopsis thaliana	Stress response element	Environmental stress-related element
PsSPL11	G-box	ACACGTGT	788	8	+	Brassica napus	cis-acting regulatory element involved in light responsiveness	Light responsive elements
PsSPL11	G-box	CACGTG	789	6	+	Arabidopsis thaliana	cis-acting regulatory element involved in light responsiveness	Light responsive elements
PsSPL11	G-box	CACGAC	965	6	-	Zea mays	cis-acting regulatory element involved in light responsiveness	Light responsive elements
PsSPL11	G-box	ACACGTGT	1156	8	-	Brassica napus	cis-acting regulatory element involved in light responsiveness	Light responsive elements
PsSPL11	G-box	CACGTG	1157	6	-	Arabidopsis thaliana	cis-acting regulatory element involved in light responsiveness	Light responsive elements
PsSPL11	G-box	CACGTG	1796	6	-	Arabidopsis thaliana	cis-acting regulatory element involved in light responsiveness	Light responsive elements
PsSPL11	TATA-box	TATTTAAA	96	8	-	Arabidopsis thaliana	core promoter element around -30 of transcription start	Promoter related element
PsSPL11	TATA-box	TAAAGATT	193	8	+	Arabidopsis thaliana	core promoter element around -30 of transcription start	Promoter related element
PsSPL11	TATA-box	TATA	204	4	+	Arabidopsis thaliana	core promoter element around -30 of transcription start	Promoter related element
PsSPL11	TATA-box	ATATAT	254	6	+	Brassica napus	core promoter element around -30 of transcription start	Promoter related element
PsSPL11	TATA-box	TATATA	255	6	+	Arabidopsis thaliana	core promoter element around -30 of transcription start	Promoter related element
PsSPL11	TATA-box	ATATAT	256	6	+	Brassica napus	core promoter element around -30 of transcription start	Promoter related element
PsSPL11	TATA-box	TATATA	257	6	+	Arabidopsis thaliana	core promoter element around -30 of transcription start	Promoter related element
PsSPL11	TATA-box	ATATAT	258	6	+	Brassica napus	core promoter element around -30 of transcription start	Promoter related element
PsSPL11	TATA-box	TATATA	259	6	+	Arabidopsis thaliana	core promoter element around -30 of transcription start	Promoter related element
PsSPL11	TATA-box	ATATAT	260	6	+	Brassica napus	core promoter element around -30 of transcription start	Promoter related element
PsSPL11	TATA-box	TATATA	261	6	+	Arabidopsis thaliana	core promoter element around -30 of transcription start	Promoter related element
PsSPL11	TATA-box	ATATAT	262	6	+	Brassica napus	core promoter element around -30 of transcription start	Promoter related element
PsSPL11	TATA-box	TATATA	263	6	+	Arabidopsis thaliana	core promoter element around -30 of transcription start	Promoter related element
PsSPL11	TATA-box	ATATAT	264	6	+	Brassica napus	core promoter element around -30 of transcription start	Promoter related element
PsSPL11	TATA-box	TATATA	265	6	+	Arabidopsis thaliana	core promoter element around -30 of transcription start	Promoter related element
PsSPL11	TATA-box	ATATAT	266	6	+	Brassica napus	core promoter element around -30 of transcription start	Promoter related element
PsSPL11	TATA-box	TATATA	267	6	+	Arabidopsis thaliana	core promoter element around -30 of transcription start	Promoter related element
PsSPL11	TATA-box	ATATAT	268	6	+	Brassica napus	core promoter element around -30 of transcription start	Promoter related element
PsSPL11	TATA-box	TATATA	269	6	+	Arabidopsis thaliana	core promoter element around -30 of transcription start	Promoter related element
PsSPL11	TATA-box	ATATAT	270	6	+	Brassica napus	core promoter element around -30 of transcription start	Promoter related element
PsSPL11	TATA-box	TATATA	271	6	+	Arabidopsis thaliana	core promoter element around -30 of transcription start	Promoter related element
PsSPL11	TATA-box	ATATAT	272	6	+	Brassica napus	core promoter element around -30 of transcription start	Promoter related element
PsSPL11	TATA-box	TATATA	273	6	+	Arabidopsis thaliana	core promoter element around -30 of transcription start	Promoter related element
PsSPL11	TATA-box	ATATAT	274	6	+	Brassica napus	core promoter element around -30 of transcription start	Promoter related element
PsSPL11	TATA-box	TATATA	275	6	+	Arabidopsis thaliana	core promoter element around -30 of transcription start	Promoter related element
PsSPL11	TATA-box	ATATAT	276	6	+	Brassica napus	core promoter element around -30 of transcription start	Promoter related element
PsSPL11	TATA-box	TATATA	277	6	+	Arabidopsis thaliana	core promoter element around -30 of transcription start	Promoter related element
PsSPL11	TATA-box	ATATAT	278	6	+	Brassica napus	core promoter element around -30 of transcription start	Promoter related element
PsSPL11	TATA-box	TATATA	279	6	+	Arabidopsis thaliana	core promoter element around -30 of transcription start	Promoter related element
PsSPL11	TATA-box	ATATAT	280	6	+	Brassica napus	core promoter element around -30 of transcription start	Promoter related element
PsSPL11	TATA-box	TATATA	281	6	+	Arabidopsis thaliana	core promoter element around -30 of transcription start	Promoter related element
PsSPL11	TATA-box	ATATAT	282	6	+	Brassica napus	core promoter element around -30 of transcription start	Promoter related element
PsSPL11	TATA-box	TATATA	283	6	+	Arabidopsis thaliana	core promoter element around -30 of transcription start	Promoter related element
PsSPL11	TATA-box	ATATAT	284	6	+	Brassica napus	core promoter element around -30 of transcription start	Promoter related element
PsSPL11	TATA-box	TATATA	285	6	+	Arabidopsis thaliana	core promoter element around -30 of transcription start	Promoter related element
PsSPL11	TATA-box	ATATAT	286	6	+	Brassica napus	core promoter element around -30 of transcription start	Promoter related element
PsSPL11	TATA-box	TATA	287	4	+	Arabidopsis thaliana	core promoter element around -30 of transcription start	Promoter related element
PsSPL11	TATA-box	ATTATA	290	6	+	Brassica napus	core promoter element around -30 of transcription start	Promoter related element
PsSPL11	TATA-box	TATATAA	291	7	-	Arabidopsis thaliana	core promoter element around -30 of transcription start	Promoter related element
PsSPL11	TATA-box	TATATA	292	6	+	Arabidopsis thaliana	core promoter element around -30 of transcription start	Promoter related element
PsSPL11	TATA-box	ATATAT	293	6	+	Brassica napus	core promoter element around -30 of transcription start	Promoter related element
PsSPL11	TATA-box	TATATA	294	6	+	Arabidopsis thaliana	core promoter element around -30 of transcription start	Promoter related element
PsSPL11	TATA-box	ATATAT	295	6	+	Brassica napus	core promoter element around -30 of transcription start	Promoter related element
PsSPL11	TATA-box	TATATA	296	6	+	Arabidopsis thaliana	core promoter element around -30 of transcription start	Promoter related element
PsSPL11	TATA-box	ATATAT	297	6	+	Brassica napus	core promoter element around -30 of transcription start	Promoter related element
PsSPL11	TATA-box	TATATA	298	6	+	Arabidopsis thaliana	core promoter element around -30 of transcription start	Promoter related element
PsSPL11	TATA-box	ATATAT	299	6	+	Brassica napus	core promoter element around -30 of transcription start	Promoter related element
PsSPL11	TATA-box	TATATA	300	6	+	Arabidopsis thaliana	core promoter element around -30 of transcription start	Promoter related element
PsSPL11	TATA-box	ATATAT	301	6	+	Brassica napus	core promoter element around -30 of transcription start	Promoter related element
PsSPL11	TATA-box	TATATA	302	6	+	Arabidopsis thaliana	core promoter element around -30 of transcription start	Promoter related element
PsSPL11	TATA-box	ATATAA	303	6	+	Brassica oleracea	core promoter element around -30 of transcription start	Promoter related element
PsSPL11	TATA-box	TATA	304	4	+	Arabidopsis thaliana	core promoter element around -30 of transcription start	Promoter related element
PsSPL11	TATA-box	ATATAT	308	6	+	Brassica napus	core promoter element around -30 of transcription start	Promoter related element
PsSPL11	TATA-box	TATATA	309	6	+	Arabidopsis thaliana	core promoter element around -30 of transcription start	Promoter related element
PsSPL11	TATA-box	ATATAT	310	6	+	Brassica napus	core promoter element around -30 of transcription start	Promoter related element
PsSPL11	TATA-box	TATATA	311	6	+	Arabidopsis thaliana	core promoter element around -30 of transcription start	Promoter related element
PsSPL11	TATA-box	ATATAT	312	6	+	Brassica napus	core promoter element around -30 of transcription start	Promoter related element
PsSPL11	TATA-box	TATATA	313	6	+	Arabidopsis thaliana	core promoter element around -30 of transcription start	Promoter related element
PsSPL11	TATA-box	ATATAA	314	6	+	Brassica oleracea	core promoter element around -30 of transcription start	Promoter related element
PsSPL11	TATA-box	TATA	315	4	+	Arabidopsis thaliana	core promoter element around -30 of transcription start	Promoter related element
PsSPL11	TATA-box	ATATAT	319	6	+	Brassica napus	core promoter element around -30 of transcription start	Promoter related element
PsSPL11	TATA-box	TATATA	320	6	+	Arabidopsis thaliana	core promoter element around -30 of transcription start	Promoter related element
PsSPL11	TATA-box	ATATAT	321	6	+	Brassica napus	core promoter element around -30 of transcription start	Promoter related element
PsSPL11	TATA-box	TATATA	322	6	+	Arabidopsis thaliana	core promoter element around -30 of transcription start	Promoter related element
PsSPL11	TATA-box	ATATAT	323	6	+	Brassica napus	core promoter element around -30 of transcription start	Promoter related element
PsSPL11	TATA-box	TATATA	324	6	+	Arabidopsis thaliana	core promoter element around -30 of transcription start	Promoter related element
PsSPL11	TATA-box	ATATAT	325	6	+	Brassica napus	core promoter element around -30 of transcription start	Promoter related element
PsSPL11	TATA-box	TATATA	326	6	+	Arabidopsis thaliana	core promoter element around -30 of transcription start	Promoter related element
PsSPL11	TATA-box	ATATAT	327	6	+	Brassica napus	core promoter element around -30 of transcription start	Promoter related element
PsSPL11	TATA-box	TATATA	328	6	+	Arabidopsis thaliana	core promoter element around -30 of transcription start	Promoter related element
PsSPL11	TATA-box	ATATAT	329	6	+	Brassica napus	core promoter element around -30 of transcription start	Promoter related element
PsSPL11	TATA-box	TATATA	330	6	+	Arabidopsis thaliana	core promoter element around -30 of transcription start	Promoter related element
PsSPL11	TATA-box	ATATAA	331	6	+	Brassica oleracea	core promoter element around -30 of transcription start	Promoter related element
PsSPL11	TATA-box	TATA	332	4	+	Arabidopsis thaliana	core promoter element around -30 of transcription start	Promoter related element
PsSPL11	TATA-box	ATATAT	336	6	+	Brassica napus	core promoter element around -30 of transcription start	Promoter related element
PsSPL11	TATA-box	TATA	337	4	+	Arabidopsis thaliana	core promoter element around -30 of transcription start	Promoter related element
PsSPL11	TATA-box	ATTATA	340	6	+	Brassica napus	core promoter element around -30 of transcription start	Promoter related element
PsSPL11	TATA-box	TATATAA	341	7	-	Arabidopsis thaliana	core promoter element around -30 of transcription start	Promoter related element
PsSPL11	TATA-box	TATATA	342	6	+	Arabidopsis thaliana	core promoter element around -30 of transcription start	Promoter related element
PsSPL11	TATA-box	ATATAT	343	6	+	Brassica napus	core promoter element around -30 of transcription start	Promoter related element
PsSPL11	TATA-box	TATATA	344	6	+	Arabidopsis thaliana	core promoter element around -30 of transcription start	Promoter related element
PsSPL11	TATA-box	ATATAT	345	6	+	Brassica napus	core promoter element around -30 of transcription start	Promoter related element
PsSPL11	TATA-box	TATATA	346	6	+	Arabidopsis thaliana	core promoter element around -30 of transcription start	Promoter related element
PsSPL11	TATA-box	ATATAT	347	6	+	Brassica napus	core promoter element around -30 of transcription start	Promoter related element
PsSPL11	TATA-box	TATATA	348	6	+	Arabidopsis thaliana	core promoter element around -30 of transcription start	Promoter related element
PsSPL11	TATA-box	ATATAT	349	6	+	Brassica napus	core promoter element around -30 of transcription start	Promoter related element
PsSPL11	TATA-box	TATATA	350	6	+	Arabidopsis thaliana	core promoter element around -30 of transcription start	Promoter related element
PsSPL11	TATA-box	ATATAT	351	6	+	Brassica napus	core promoter element around -30 of transcription start	Promoter related element
PsSPL11	TATA-box	TATA	352	4	+	Arabidopsis thaliana	core promoter element around -30 of transcription start	Promoter related element
PsSPL11	TATA-box	ATTATA	355	6	+	Brassica napus	core promoter element around -30 of transcription start	Promoter related element
PsSPL11	TATA-box	TATATAA	356	7	-	Arabidopsis thaliana	core promoter element around -30 of transcription start	Promoter related element
PsSPL11	TATA-box	TATATA	357	6	+	Arabidopsis thaliana	core promoter element around -30 of transcription start	Promoter related element
PsSPL11	TATA-box	ATATAT	358	6	+	Brassica napus	core promoter element around -30 of transcription start	Promoter related element
PsSPL11	TATA-box	TATATA	359	6	+	Arabidopsis thaliana	core promoter element around -30 of transcription start	Promoter related element
PsSPL11	TATA-box	ATATAA	360	6	+	Brassica oleracea	core promoter element around -30 of transcription start	Promoter related element
PsSPL11	TATA-box	TATA	361	4	+	Arabidopsis thaliana	core promoter element around -30 of transcription start	Promoter related element
PsSPL11	TATA-box	ATATAT	365	6	+	Brassica napus	core promoter element around -30 of transcription start	Promoter related element
PsSPL11	TATA-box	TATATA	366	6	+	Arabidopsis thaliana	core promoter element around -30 of transcription start	Promoter related element
PsSPL11	TATA-box	ATATAT	367	6	+	Brassica napus	core promoter element around -30 of transcription start	Promoter related element
PsSPL11	TATA-box	TATATA	368	6	+	Arabidopsis thaliana	core promoter element around -30 of transcription start	Promoter related element
PsSPL11	TATA-box	ATATAT	369	6	+	Brassica napus	core promoter element around -30 of transcription start	Promoter related element
PsSPL11	TATA-box	TATATA	370	6	+	Arabidopsis thaliana	core promoter element around -30 of transcription start	Promoter related element
PsSPL11	TATA-box	ATATAT	371	6	+	Brassica napus	core promoter element around -30 of transcription start	Promoter related element
PsSPL11	TATA-box	TATATA	372	6	+	Arabidopsis thaliana	core promoter element around -30 of transcription start	Promoter related element
PsSPL11	TATA-box	ATATAT	373	6	+	Brassica napus	core promoter element around -30 of transcription start	Promoter related element
PsSPL11	TATA-box	TATA	374	4	+	Arabidopsis thaliana	core promoter element around -30 of transcription start	Promoter related element
PsSPL11	TATA-box	ATTATA	377	6	+	Brassica napus	core promoter element around -30 of transcription start	Promoter related element
PsSPL11	TATA-box	TATATAA	378	7	-	Arabidopsis thaliana	core promoter element around -30 of transcription start	Promoter related element
PsSPL11	TATA-box	TATATA	379	6	+	Arabidopsis thaliana	core promoter element around -30 of transcription start	Promoter related element
PsSPL11	TATA-box	ATATAT	380	6	+	Brassica napus	core promoter element around -30 of transcription start	Promoter related element
PsSPL11	TATA-box	TATA	381	4	+	Arabidopsis thaliana	core promoter element around -30 of transcription start	Promoter related element
PsSPL11	TATA-box	ATTATA	384	6	+	Brassica napus	core promoter element around -30 of transcription start	Promoter related element
PsSPL11	TATA-box	TATATAA	385	7	-	Arabidopsis thaliana	core promoter element around -30 of transcription start	Promoter related element
PsSPL11	TATA-box	TATATA	386	6	+	Arabidopsis thaliana	core promoter element around -30 of transcription start	Promoter related element
PsSPL11	TATA-box	ATATAT	387	6	+	Brassica napus	core promoter element around -30 of transcription start	Promoter related element
PsSPL11	TATA-box	TATATA	388	6	+	Arabidopsis thaliana	core promoter element around -30 of transcription start	Promoter related element
PsSPL11	TATA-box	ATATAT	389	6	+	Brassica napus	core promoter element around -30 of transcription start	Promoter related element
PsSPL11	TATA-box	TATATA	390	6	+	Arabidopsis thaliana	core promoter element around -30 of transcription start	Promoter related element
PsSPL11	TATA-box	ATATAT	391	6	+	Brassica napus	core promoter element around -30 of transcription start	Promoter related element
PsSPL11	TATA-box	TATATA	392	6	+	Arabidopsis thaliana	core promoter element around -30 of transcription start	Promoter related element
PsSPL11	TATA-box	ATATAT	393	6	+	Brassica napus	core promoter element around -30 of transcription start	Promoter related element
PsSPL11	TATA-box	TATATA	394	6	+	Arabidopsis thaliana	core promoter element around -30 of transcription start	Promoter related element
PsSPL11	TATA-box	ATATAT	395	6	+	Brassica napus	core promoter element around -30 of transcription start	Promoter related element
PsSPL11	TATA-box	TATATA	396	6	+	Arabidopsis thaliana	core promoter element around -30 of transcription start	Promoter related element
PsSPL11	TATA-box	ATATAT	397	6	+	Brassica napus	core promoter element around -30 of transcription start	Promoter related element
PsSPL11	TATA-box	TATATA	398	6	+	Arabidopsis thaliana	core promoter element around -30 of transcription start	Promoter related element
PsSPL11	TATA-box	ATATAT	399	6	+	Brassica napus	core promoter element around -30 of transcription start	Promoter related element
PsSPL11	TATA-box	TATATA	400	6	+	Arabidopsis thaliana	core promoter element around -30 of transcription start	Promoter related element
PsSPL11	TATA-box	ATATAT	401	6	+	Brassica napus	core promoter element around -30 of transcription start	Promoter related element
PsSPL11	TATA-box	TATATA	402	6	+	Arabidopsis thaliana	core promoter element around -30 of transcription start	Promoter related element
PsSPL11	TATA-box	ATATAT	403	6	+	Brassica napus	core promoter element around -30 of transcription start	Promoter related element
PsSPL11	TATA-box	TATATA	404	6	+	Arabidopsis thaliana	core promoter element around -30 of transcription start	Promoter related element
PsSPL11	TATA-box	ATATAT	405	6	+	Brassica napus	core promoter element around -30 of transcription start	Promoter related element
PsSPL11	TATA-box	TATATA	406	6	+	Arabidopsis thaliana	core promoter element around -30 of transcription start	Promoter related element
PsSPL11	TATA-box	ATATAT	407	6	+	Brassica napus	core promoter element around -30 of transcription start	Promoter related element
PsSPL11	TATA-box	TATA	408	4	+	Arabidopsis thaliana	core promoter element around -30 of transcription start	Promoter related element
PsSPL11	TATA-box	ATTATA	438	6	+	Brassica napus	core promoter element around -30 of transcription start	Promoter related element
PsSPL11	TATA-box	TATAA	439	5	-	Arabidopsis thaliana	core promoter element around -30 of transcription start	Promoter related element
PsSPL11	TATA-box	TATA	440	4	+	Arabidopsis thaliana	core promoter element around -30 of transcription start	Promoter related element
PsSPL11	TATA-box	TATA	453	4	+	Arabidopsis thaliana	core promoter element around -30 of transcription start	Promoter related element
PsSPL11	TATA-box	TAAAGATT	470	8	-	Arabidopsis thaliana	core promoter element around -30 of transcription start	Promoter related element
PsSPL11	TATA-box	TATAAA	474	6	-	Helianthus annuus	core promoter element around -30 of transcription start	Promoter related element
PsSPL11	TATA-box	TATAA	475	5	-	Arabidopsis thaliana	core promoter element around -30 of transcription start	Promoter related element
PsSPL11	TATA-box	TATA	476	4	+	Arabidopsis thaliana	core promoter element around -30 of transcription start	Promoter related element
PsSPL11	TATA-box	TATAAAA	486	7	-	Pisum sativum	core promoter element around -30 of transcription start	Promoter related element
PsSPL11	TATA-box	TATAAA	487	6	-	Helianthus annuus	core promoter element around -30 of transcription start	Promoter related element
PsSPL11	TATA-box	TATAA	488	5	-	Arabidopsis thaliana	core promoter element around -30 of transcription start	Promoter related element
PsSPL11	TATA-box	TATA	489	4	+	Arabidopsis thaliana	core promoter element around -30 of transcription start	Promoter related element
PsSPL11	TATA-box	ATTATA	498	6	+	Brassica napus	core promoter element around -30 of transcription start	Promoter related element
PsSPL11	TATA-box	TATAA	499	5	-	Arabidopsis thaliana	core promoter element around -30 of transcription start	Promoter related element
PsSPL11	TATA-box	TATA	500	4	+	Arabidopsis thaliana	core promoter element around -30 of transcription start	Promoter related element
PsSPL11	TATA-box	TATAAA	609	6	-	Helianthus annuus	core promoter element around -30 of transcription start	Promoter related element
PsSPL11	TATA-box	TATAA	610	5	-	Arabidopsis thaliana	core promoter element around -30 of transcription start	Promoter related element
PsSPL11	TATA-box	TATA	611	4	+	Arabidopsis thaliana	core promoter element around -30 of transcription start	Promoter related element
PsSPL11	TATA-box	TATAAAA	624	7	-	Pisum sativum	core promoter element around -30 of transcription start	Promoter related element
PsSPL11	TATA-box	TATAAA	625	6	-	Helianthus annuus	core promoter element around -30 of transcription start	Promoter related element
PsSPL11	TATA-box	TATAA	626	5	-	Arabidopsis thaliana	core promoter element around -30 of transcription start	Promoter related element
PsSPL11	TATA-box	TATA	627	4	+	Arabidopsis thaliana	core promoter element around -30 of transcription start	Promoter related element
PsSPL11	TATA-box	TATTTAAA	757	8	+	Arabidopsis thaliana	core promoter element around -30 of transcription start	Promoter related element
PsSPL11	TATA-box	ccTATAAAaa	823	9	-	Arabidopsis thaliana	core promoter element around -30 of transcription start	Promoter related element
PsSPL11	TATA-box	TATAAAA	824	7	-	Pisum sativum	core promoter element around -30 of transcription start	Promoter related element
PsSPL11	TATA-box	TATAAA	825	6	-	Helianthus annuus	core promoter element around -30 of transcription start	Promoter related element
PsSPL11	TATA-box	TATAA	826	5	-	Arabidopsis thaliana	core promoter element around -30 of transcription start	Promoter related element
PsSPL11	TATA-box	TATA	827	4	+	Arabidopsis thaliana	core promoter element around -30 of transcription start	Promoter related element
PsSPL11	TATA-box	ATATAT	858	6	+	Brassica napus	core promoter element around -30 of transcription start	Promoter related element
PsSPL11	TATA-box	TATA	859	4	+	Arabidopsis thaliana	core promoter element around -30 of transcription start	Promoter related element
PsSPL11	TATA-box	ATATAA	1313	6	+	Brassica oleracea	core promoter element around -30 of transcription start	Promoter related element
PsSPL11	TATA-box	TATA	1314	4	-	Arabidopsis thaliana	core promoter element around -30 of transcription start	Promoter related element
PsSPL11	TATA-box	TATACA	1351	6	-	Helianthus annuus	core promoter element around -30 of transcription start	Promoter related element
PsSPL11	TATA-box	TATA	1353	4	-	Arabidopsis thaliana	core promoter element around -30 of transcription start	Promoter related element
PsSPL11	TATA-box	TATA	1437	4	-	Arabidopsis thaliana	core promoter element around -30 of transcription start	Promoter related element
PsSPL11	TATA-box	TATACA	1441	6	-	Helianthus annuus	core promoter element around -30 of transcription start	Promoter related element
PsSPL11	TATA-box	TATATA	1443	6	-	Arabidopsis thaliana	core promoter element around -30 of transcription start	Promoter related element
PsSPL11	TATA-box	ATATAA	1444	6	+	Brassica oleracea	core promoter element around -30 of transcription start	Promoter related element
PsSPL11	TATA-box	TATA	1445	4	-	Arabidopsis thaliana	core promoter element around -30 of transcription start	Promoter related element
PsSPL11	TATA-box	TATA	1520	4	-	Arabidopsis thaliana	core promoter element around -30 of transcription start	Promoter related element
PsSPL11	TATA-box	ATTATA	1758	6	+	Brassica napus	core promoter element around -30 of transcription start	Promoter related element
PsSPL11	TATA-box	TATAA	1759	5	-	Arabidopsis thaliana	core promoter element around -30 of transcription start	Promoter related element
PsSPL11	TATA-box	TATA	1760	4	-	Arabidopsis thaliana	core promoter element around -30 of transcription start	Promoter related element
PsSPL11	TGA-element	AACGAC	1040	6	+	Brassica oleracea	auxin-responsive element	Hormone responsive elements
PsSPL11	as-1	TGACG	1228	5	+	Arabidopsis thaliana		Site-binding related elements
PsSPL11	TCT-motif	TCTTAC	1284	6	+	Arabidopsis thaliana	part of a light responsive element	Light responsive elements
PsSPL11	Myc	TCTCTTA	59	7	-	Arabidopsis thaliana		Other elements
PsSPL11	WRE3	CCACCT	688	6	-	Pisum sativum		Other elements
PsSPL11	TGACG-motif	TGACG	1228	5	+	Hordeum vulgare	cis-acting regulatory element involved in the MeJA-responsiveness	Hormone responsive elements
PsSPL12	WUN-motif	CCATTTCAA	367	9	-	Nicotiana glutinosa	wound-responsive element	wound-responsive element
PsSPL12	Myb	CAACTG	332	6	+	Arabidopsis thaliana		Other elements
PsSPL12		motif_sequence	335	4	+	organism	short_function	Other elements
PsSPL12		motif_sequence	660	4	+	organism	short_function	Other elements
PsSPL12		motif_sequence	902	4	-	organism	short_function	Other elements
PsSPL12		motif_sequence	910	4	-	organism	short_function	Other elements
PsSPL12		motif_sequence	916	4	-	organism	short_function	Other elements
PsSPL12		motif_sequence	961	4	+	organism	short_function	Other elements
PsSPL12		motif_sequence	1096	4	+	organism	short_function	Other elements
PsSPL12		motif_sequence	1102	4	+	organism	short_function	Other elements
PsSPL12		motif_sequence	1294	4	+	organism	short_function	Other elements
PsSPL12		motif_sequence	1717	4	-	organism	short_function	Other elements
PsSPL12		motif_sequence	1799	4	+	organism	short_function	Other elements
PsSPL12		motif_sequence	1930	4	+	organism	short_function	Other elements
PsSPL12	A-box	CCGTCC	617	6	+	Petroselinum crispum	cis-acting regulatory element	Promoter related element
PsSPL12	Myb-binding site	CAACAG	25	6	+	Nicotiana tabacum		Site-binding related elements
PsSPL12	Myb-binding site	CAACAG	63	6	+	Nicotiana tabacum		Site-binding related elements
PsSPL12	Myb-binding site	CAACAG	665	6	-	Nicotiana tabacum		Site-binding related elements
PsSPL12	AP-1	TGAGTTAG	1152	8	+	Arabidopsis thaliana		Site-binding related elements
PsSPL12	MYB	CAACAG	25	6	+	Arabidopsis thaliana		Other elements
PsSPL12	MYB	CAACAG	63	6	+	Arabidopsis thaliana		Other elements
PsSPL12	MYB	CAACAG	665	6	-	Arabidopsis thaliana		Other elements
PsSPL12	MYB	TAACCA	679	6	-	Arabidopsis thaliana		Other elements
PsSPL12	MYB	CAACCA	1017	6	+	Arabidopsis thaliana		Other elements
PsSPL12	MYB	CAACCA	1176	6	+	Arabidopsis thaliana		Other elements
PsSPL12	Unnamed__4	CTCC	1440	4	+	Petroselinum hortense		Other elements
PsSPL12	Unnamed__4	CTCC	1443	4	+	Petroselinum hortense		Other elements
PsSPL12	Unnamed__4	CTCC	1894	4	+	Petroselinum hortense		Other elements
PsSPL12	Unnamed__4	CTCC	1962	4	+	Petroselinum hortense		Other elements
PsSPL12	Box 4	ATTAAT	827	6	+	Petroselinum crispum	part of a conserved DNA module involved in light responsiveness	Light responsive elements
PsSPL12	Box 4	ATTAAT	1723	6	-	Petroselinum crispum	part of a conserved DNA module involved in light responsiveness	Light responsive elements
PsSPL12	CCGTCC-box	CCGTCC	617	6	+	Petroselinum hortense		development related elements
PsSPL12	STRE	AGGGG	427	5	+	Arabidopsis thaliana	Stress response element	Environmental stress-related element
PsSPL12	STRE	AGGGG	1862	5	-	Arabidopsis thaliana	Stress response element	Environmental stress-related element
PsSPL12	STRE	AGGGG	1959	5	-	Arabidopsis thaliana	Stress response element	Environmental stress-related element
PsSPL12	TATA-box	TATACA	172	6	-	Helianthus annuus	core promoter element around -30 of transcription start	Promoter related element
PsSPL12	TATA-box	TATA	174	4	+	Arabidopsis thaliana	core promoter element around -30 of transcription start	Promoter related element
PsSPL12	TATA-box	TATAAAA	201	7	-	Pisum sativum	core promoter element around -30 of transcription start	Promoter related element
PsSPL12	TATA-box	TATAAA	202	6	-	Helianthus annuus	core promoter element around -30 of transcription start	Promoter related element
PsSPL12	TATA-box	TATATAA	203	7	-	Arabidopsis thaliana	core promoter element around -30 of transcription start	Promoter related element
PsSPL12	TATA-box	TATATA	204	6	+	Arabidopsis thaliana	core promoter element around -30 of transcription start	Promoter related element
PsSPL12	TATA-box	ATATAT	205	6	+	Brassica napus	core promoter element around -30 of transcription start	Promoter related element
PsSPL12	TATA-box	TATATA	206	6	+	Arabidopsis thaliana	core promoter element around -30 of transcription start	Promoter related element
PsSPL12	TATA-box	ATATAT	207	6	+	Brassica napus	core promoter element around -30 of transcription start	Promoter related element
PsSPL12	TATA-box	TATA	208	4	+	Arabidopsis thaliana	core promoter element around -30 of transcription start	Promoter related element
PsSPL12	TATA-box	TATAA	228	5	-	Arabidopsis thaliana	core promoter element around -30 of transcription start	Promoter related element
PsSPL12	TATA-box	TATA	229	4	+	Arabidopsis thaliana	core promoter element around -30 of transcription start	Promoter related element
PsSPL12	TATA-box	TATATA	376	6	+	Arabidopsis thaliana	core promoter element around -30 of transcription start	Promoter related element
PsSPL12	TATA-box	ATATAT	377	6	+	Brassica napus	core promoter element around -30 of transcription start	Promoter related element
PsSPL12	TATA-box	TATA	378	4	+	Arabidopsis thaliana	core promoter element around -30 of transcription start	Promoter related element
PsSPL12	TATA-box	TATAA	604	5	-	Arabidopsis thaliana	core promoter element around -30 of transcription start	Promoter related element
PsSPL12	TATA-box	TATA	605	4	+	Arabidopsis thaliana	core promoter element around -30 of transcription start	Promoter related element
PsSPL12	TATA-box	ATATAA	838	6	+	Brassica oleracea	core promoter element around -30 of transcription start	Promoter related element
PsSPL12	TATA-box	TATA	839	4	+	Arabidopsis thaliana	core promoter element around -30 of transcription start	Promoter related element
PsSPL12	TATA-box	TATAA	923	5	-	Arabidopsis thaliana	core promoter element around -30 of transcription start	Promoter related element
PsSPL12	TATA-box	TATA	924	4	+	Arabidopsis thaliana	core promoter element around -30 of transcription start	Promoter related element
PsSPL12	TATA-box	ATATAT	1128	6	-	Brassica napus	core promoter element around -30 of transcription start	Promoter related element
PsSPL12	TATA-box	TATATA	1129	6	-	Arabidopsis thaliana	core promoter element around -30 of transcription start	Promoter related element
PsSPL12	TATA-box	ATATAT	1130	6	-	Brassica napus	core promoter element around -30 of transcription start	Promoter related element
PsSPL12	TATA-box	TATA	1131	4	-	Arabidopsis thaliana	core promoter element around -30 of transcription start	Promoter related element
PsSPL12	TATA-box	TAAAGATT	1247	8	+	Arabidopsis thaliana	core promoter element around -30 of transcription start	Promoter related element
PsSPL12	TATA-box	TACAAAA	1277	7	-	Oryza sativa	core promoter element around -30 of transcription start	Promoter related element
PsSPL12	TATA-box	TATA	1470	4	-	Arabidopsis thaliana	core promoter element around -30 of transcription start	Promoter related element
PsSPL12	TATA-box	TATAAAT	1481	7	-	Brassica juncea	core promoter element around -30 of transcription start	Promoter related element
PsSPL12	TATA-box	TATAAA	1482	6	-	Helianthus annuus	core promoter element around -30 of transcription start	Promoter related element
PsSPL12	TATA-box	TATAA	1483	5	-	Arabidopsis thaliana	core promoter element around -30 of transcription start	Promoter related element
PsSPL12	TATA-box	TATA	1484	4	-	Arabidopsis thaliana	core promoter element around -30 of transcription start	Promoter related element
PsSPL12	TATA-box	TATA	1571	4	-	Arabidopsis thaliana	core promoter element around -30 of transcription start	Promoter related element
PsSPL12	TATA-box	taTATAAAtc	1590	9	-	Arabidopsis thaliana	core promoter element around -30 of transcription start	Promoter related element
PsSPL12	TATA-box	TATAAAT	1591	7	-	Brassica juncea	core promoter element around -30 of transcription start	Promoter related element
PsSPL12	TATA-box	TATAAA	1592	6	-	Helianthus annuus	core promoter element around -30 of transcription start	Promoter related element
PsSPL12	TATA-box	TATAA	1593	5	-	Arabidopsis thaliana	core promoter element around -30 of transcription start	Promoter related element
PsSPL12	TATA-box	TATA	1594	4	-	Arabidopsis thaliana	core promoter element around -30 of transcription start	Promoter related element
PsSPL12	TATA-box	TATAAA	1612	6	-	Helianthus annuus	core promoter element around -30 of transcription start	Promoter related element
PsSPL12	TATA-box	TATAA	1613	5	-	Arabidopsis thaliana	core promoter element around -30 of transcription start	Promoter related element
PsSPL12	TATA-box	TATA	1614	4	-	Arabidopsis thaliana	core promoter element around -30 of transcription start	Promoter related element
PsSPL12	TATA-box	TATA	1674	4	-	Arabidopsis thaliana	core promoter element around -30 of transcription start	Promoter related element
PsSPL12	TATA-box	TACAAAA	1687	7	+	Oryza sativa	core promoter element around -30 of transcription start	Promoter related element
PsSPL12	TATA-box	TATA	1787	4	-	Arabidopsis thaliana	core promoter element around -30 of transcription start	Promoter related element
PsSPL12	TATA-box	ATATAA	1887	6	+	Brassica oleracea	core promoter element around -30 of transcription start	Promoter related element
PsSPL12	TATA-box	TATA	1888	4	-	Arabidopsis thaliana	core promoter element around -30 of transcription start	Promoter related element
PsSPL12	TCT-motif	TCTTAC	1192	6	+	Arabidopsis thaliana	part of a light responsive element	Light responsive elements
PsSPL12	TCT-motif	TCTTAC	1684	6	+	Arabidopsis thaliana	part of a light responsive element	Light responsive elements
PsSPL12	LAMP-element	CTTTATCA	14	8	-	Pisum sativum	part of a light responsive element	Light responsive elements
PsSPL12	P-box	CCTTTTG	302	7	+	Oryza sativa	gibberellin-responsive element	Hormone responsive elements
PsSPL12	P-box	CCTTTTG	363	7	+	Oryza sativa	gibberellin-responsive element	Hormone responsive elements
PsSPL12	AAGAA-motif	GAAAGAA	898	7	+	Avena sativa	Relevant elements of Abscisic acid	Hormone responsive elements
PsSPL12	ARE	AAACCA	38	6	+	Zea mays	cis-acting regulatory element essential for the anaerobic induction	Environmental stress-related element
PsSPL12	ARE	AAACCA	138	6	-	Zea mays	cis-acting regulatory element essential for the anaerobic induction	Environmental stress-related element
PsSPL12	ARE	AAACCA	1399	6	+	Zea mays	cis-acting regulatory element essential for the anaerobic induction	Environmental stress-related element
PsSPL12	ARE	AAACCA	1630	6	+	Zea mays	cis-acting regulatory element essential for the anaerobic induction	Environmental stress-related element
PsSPL12	ARE	AAACCA	1744	6	+	Zea mays	cis-acting regulatory element essential for the anaerobic induction	Environmental stress-related element
PsSPL12	TCA-element	CCATCTTTTT	1864	9	+	Nicotiana tabacum	cis-acting element involved in salicylic acid responsiveness	Hormone responsive elements
PsSPL12	MYB-like sequence	TAACCA	679	6	-	Arabidopsis thaliana		Other elements
PsSPL12	AT~TATA-box	TATATAAA	202	8	-	Arabidopsis thaliana	Site-binding related elements	Promoter related element
PsSPL12	AT~TATA-box	TATATA	204	6	+	Arabidopsis thaliana	Site-binding related elements	Promoter related element
PsSPL12	AT~TATA-box	TATATA	206	6	+	Arabidopsis thaliana	Site-binding related elements	Promoter related element
PsSPL12	AT~TATA-box	TATATA	376	6	+	Arabidopsis thaliana	Site-binding related elements	Promoter related element
PsSPL12	AT~TATA-box	TATATA	1129	6	-	Arabidopsis thaliana	Site-binding related elements	Promoter related element
PsSPL12	MYC	CATGTG	1364	6	+	Arabidopsis thaliana		Other elements
PsSPL12	GTGGC-motif	GATTCTGTGGC	24	10	-	Spinacia oleracea	part of a light responsive element	Light responsive elements
PsSPL12	GA-motif	ATAGATAA	1471	8	+	Arabidopsis thaliana	part of a light responsive element	Light responsive elements
PsSPL12	TATA	TATAAAAT	200	8	-	Arabidopsis thaliana		Other elements
PsSPL12	MBS	CAACTG	332	6	+	Arabidopsis thaliana	MYB binding site involved in drought-inducibility	Environmental stress-related element
PsSPL12	CCGTCC motif	CCGTCC	617	6	+	Nicotiana tabacum		development related elements
PsSPL12	CAAT-box	CAAT	294	4	+	Nicotiana glutinosa	common cis-acting element in promoter and enhancer regions	Site-binding related elements
PsSPL12	CAAT-box	CAAT	353	4	+	Nicotiana glutinosa	common cis-acting element in promoter and enhancer regions	Site-binding related elements
PsSPL12	CAAT-box	CAAAT	415	5	+	Pisum sativum	common cis-acting element in promoter and enhancer regions	Site-binding related elements
PsSPL12	CAAT-box	CAAT	454	4	+	Nicotiana glutinosa	common cis-acting element in promoter and enhancer regions	Site-binding related elements
PsSPL12	CAAT-box	CAAAT	555	5	+	Pisum sativum	common cis-acting element in promoter and enhancer regions	Site-binding related elements
PsSPL12	CAAT-box	CAAT	579	4	-	Nicotiana glutinosa	common cis-acting element in promoter and enhancer regions	Site-binding related elements
PsSPL12	CAAT-box	CAAT	744	4	-	Nicotiana glutinosa	common cis-acting element in promoter and enhancer regions	Site-binding related elements
PsSPL12	CAAT-box	CAAT	756	4	+	Nicotiana glutinosa	common cis-acting element in promoter and enhancer regions	Site-binding related elements
PsSPL12	CAAT-box	CAAAT	813	5	+	Pisum sativum	common cis-acting element in promoter and enhancer regions	Site-binding related elements
PsSPL12	CAAT-box	CAAT	984	4	+	Nicotiana glutinosa	common cis-acting element in promoter and enhancer regions	Site-binding related elements
PsSPL12	CAAT-box	CAAT	1197	4	+	Nicotiana glutinosa	common cis-acting element in promoter and enhancer regions	Site-binding related elements
PsSPL12	CAAT-box	CAAT	1258	4	-	Nicotiana glutinosa	common cis-acting element in promoter and enhancer regions	Site-binding related elements
PsSPL12	CAAT-box	CAAT	1335	4	+	Nicotiana glutinosa	common cis-acting element in promoter and enhancer regions	Site-binding related elements
PsSPL12	CAAT-box	CAAT	1565	4	+	Nicotiana glutinosa	common cis-acting element in promoter and enhancer regions	Site-binding related elements
PsSPL12	CAAT-box	CAAAT	1585	5	-	Pisum sativum	common cis-acting element in promoter and enhancer regions	Site-binding related elements
PsSPL12	CAAT-box	CCAAT	1633	5	+	Arabidopsis thaliana	common cis-acting element in promoter and enhancer regions	Site-binding related elements
PsSPL12	CAAT-box	CAAT	1634	4	+	Nicotiana glutinosa	common cis-acting element in promoter and enhancer regions	Site-binding related elements
PsSPL12	CAAT-box	CAAT	1821	4	+	Nicotiana glutinosa	common cis-acting element in promoter and enhancer regions	Site-binding related elements
PsSPL12	CAAT-box	CAAT	1910	4	-	Nicotiana glutinosa	common cis-acting element in promoter and enhancer regions	Site-binding related elements
PsSPL12	GARE-motif	TCTGTTG	25	7	-	Brassica oleracea	gibberellin-responsive element	Hormone responsive elements
PsSPL12	GARE-motif	TCTGTTG	664	7	+	Brassica oleracea	gibberellin-responsive element	Hormone responsive elements
PsSPL12	AE-box	AGAAACTT	76	8	+	Arabidopsis thaliana	part of a module for light response	Light responsive elements
PsSPL12	TC-rich repeats	GTTTTCTTAC	1680	9	+	Nicotiana tabacum	cis-acting element involved in defense and stress responsiveness	Environmental stress-related element
PsSPL13	Unnamed__2	AACCTAACCT	37	9	+	Petroselinum hortense		Other elements
PsSPL13	TATA	TATAAAAT	1314	8	+	Arabidopsis thaliana		Other elements
PsSPL13	MBS	CAACTG	627	6	+	Arabidopsis thaliana	MYB binding site involved in drought-inducibility	Environmental stress-related element
PsSPL13	TCA	TCATCTTCAT	1168	9	-	Pisum sativum	Reverse transcription Transposable related elements	Site-binding related elements
PsSPL13	TCA	TCATCTTCAT	1472	9	-	Pisum sativum	Reverse transcription Transposable related elements	Site-binding related elements
PsSPL13	Unnamed__14	TCCACGTAGA	1000	9	-	Zea mays		Other elements
PsSPL13	Unnamed__10	TCCACGTAGA	1000	9	-	Zea mays		Other elements
PsSPL13	TC-rich repeats	ATTCTCTAAC	1464	9	-	Nicotiana tabacum	cis-acting element involved in defense and stress responsiveness	Environmental stress-related element
PsSPL13	AE-box	AGAAACTT	580	8	-	Arabidopsis thaliana	part of a module for light response	Light responsive elements
PsSPL13	CAAT-box	CAAT	149	4	-	Nicotiana glutinosa	common cis-acting element in promoter and enhancer regions	Site-binding related elements
PsSPL13	CAAT-box	CAAT	189	4	+	Nicotiana glutinosa	common cis-acting element in promoter and enhancer regions	Site-binding related elements
PsSPL13	CAAT-box	CCAAT	306	5	+	Arabidopsis thaliana	common cis-acting element in promoter and enhancer regions	Site-binding related elements
PsSPL13	CAAT-box	CAAT	307	4	+	Nicotiana glutinosa	common cis-acting element in promoter and enhancer regions	Site-binding related elements
PsSPL13	CAAT-box	CAAT	318	4	-	Nicotiana glutinosa	common cis-acting element in promoter and enhancer regions	Site-binding related elements
PsSPL13	CAAT-box	CAAAT	342	5	-	Pisum sativum	common cis-acting element in promoter and enhancer regions	Site-binding related elements
PsSPL13	CAAT-box	CAAT	465	4	+	Nicotiana glutinosa	common cis-acting element in promoter and enhancer regions	Site-binding related elements
PsSPL13	CAAT-box	CAAT	498	4	+	Nicotiana glutinosa	common cis-acting element in promoter and enhancer regions	Site-binding related elements
PsSPL13	CAAT-box	CAAT	504	4	+	Nicotiana glutinosa	common cis-acting element in promoter and enhancer regions	Site-binding related elements
PsSPL13	CAAT-box	CAAT	521	4	+	Nicotiana glutinosa	common cis-acting element in promoter and enhancer regions	Site-binding related elements
PsSPL13	CAAT-box	CAAAT	722	5	-	Pisum sativum	common cis-acting element in promoter and enhancer regions	Site-binding related elements
PsSPL13	CAAT-box	CAAT	913	4	+	Nicotiana glutinosa	common cis-acting element in promoter and enhancer regions	Site-binding related elements
PsSPL13	CAAT-box	CAAAT	921	5	+	Pisum sativum	common cis-acting element in promoter and enhancer regions	Site-binding related elements
PsSPL13	CAAT-box	CAAAT	996	5	+	Pisum sativum	common cis-acting element in promoter and enhancer regions	Site-binding related elements
PsSPL13	CAAT-box	CAAAT	1031	5	+	Pisum sativum	common cis-acting element in promoter and enhancer regions	Site-binding related elements
PsSPL13	CAAT-box	CAAAT	1127	5	+	Pisum sativum	common cis-acting element in promoter and enhancer regions	Site-binding related elements
PsSPL13	CAAT-box	CAAT	1293	4	+	Nicotiana glutinosa	common cis-acting element in promoter and enhancer regions	Site-binding related elements
PsSPL13	CAAT-box	CAAAT	1395	5	+	Pisum sativum	common cis-acting element in promoter and enhancer regions	Site-binding related elements
PsSPL13	CAAT-box	CCAAT	1416	5	+	Arabidopsis thaliana	common cis-acting element in promoter and enhancer regions	Site-binding related elements
PsSPL13	CAAT-box	CAAT	1417	4	+	Nicotiana glutinosa	common cis-acting element in promoter and enhancer regions	Site-binding related elements
PsSPL13	CAAT-box	CAAT	1501	4	-	Nicotiana glutinosa	common cis-acting element in promoter and enhancer regions	Site-binding related elements
PsSPL13	CAAT-box	CCAAT	1543	5	+	Arabidopsis thaliana	common cis-acting element in promoter and enhancer regions	Site-binding related elements
PsSPL13	CAAT-box	CAAT	1544	4	+	Nicotiana glutinosa	common cis-acting element in promoter and enhancer regions	Site-binding related elements
PsSPL13	CAAT-box	CCAAT	1650	5	-	Arabidopsis thaliana	common cis-acting element in promoter and enhancer regions	Site-binding related elements
PsSPL13	CAAT-box	CAAAT	1887	5	+	Pisum sativum	common cis-acting element in promoter and enhancer regions	Site-binding related elements
PsSPL13	CAAT-box	CAAT	1920	4	+	Nicotiana glutinosa	common cis-acting element in promoter and enhancer regions	Site-binding related elements
PsSPL13	Gap-box	CAAATGAA(A/G)A	1127	9.5	+	Arabidopsis thaliana	part of a light responsive element	Light responsive elements
PsSPL13	Unnamed__8	TCCACGTAGA	1000	9	-	Zea mays		Other elements
PsSPL13	AAGAA-motif	GAAAGAA	96	7	-	Avena sativa	Relevant elements of Abscisic acid	Hormone responsive elements
PsSPL13	AAGAA-motif	GAAAGAA	943	7	+	Avena sativa	Relevant elements of Abscisic acid	Hormone responsive elements
PsSPL13	AAGAA-motif	gGTAAAGAAA	1372	9	-	Avena sativa	Relevant elements of Abscisic acid	Hormone responsive elements
PsSPL13	AAGAA-motif	GAAAGAA	1907	7	-	Avena sativa	Relevant elements of Abscisic acid	Hormone responsive elements
PsSPL13	ARE	AAACCA	1413	6	+	Zea mays	cis-acting regulatory element essential for the anaerobic induction	Environmental stress-related element
PsSPL13	G-Box	CACGTG	1002	6	-	Pisum sativum	cis-acting regulatory element involved in light responsiveness	Light responsive elements
PsSPL13	MYB-like sequence	TAACCA	1725	6	+	Arabidopsis thaliana		Other elements
PsSPL13	ABRE2	CCACGTGG	1001	8	-	Zea mays	Relevant elements of Abscisic acid	Hormone responsive elements
PsSPL13	GT1-motif	GGTTAA	405	6	-	Arabidopsis thaliana	light responsive element	Light responsive elements
PsSPL13	GT1-motif	GTGTGTGAA	1743	9	+	Solanum tuberosum	light responsive element	Light responsive elements
PsSPL13	ERE	ATTTTAAA	1419	8	+	Nicotiana glutinos	estrogen response element	Hormone responsive elements
PsSPL13	AT~TATA-box	TATATAAA	1277	8	-	Arabidopsis thaliana	Site-binding related elements	Promoter related element
PsSPL13	AT~TATA-box	TATATA	1279	6	-	Arabidopsis thaliana	Site-binding related elements	Promoter related element
PsSPL13	MRE	AACCTAA	1891	7	-	Petroselinum crispum	MYB binding site involved in light responsiveness	Light responsive elements
PsSPL13	MYC	CATTTG	1127	6	-	Arabidopsis thaliana		Other elements
PsSPL13	G-box	GCCACGTGGA	1000	9	-	Arabidopsis thaliana	cis-acting regulatory element involved in light responsiveness	Light responsive elements
PsSPL13	G-box	CACGTG	1002	6	-	Arabidopsis thaliana	cis-acting regulatory element involved in light responsiveness	Light responsive elements
PsSPL13	TATA-box	ATTATA	157	6	+	Brassica napus	core promoter element around -30 of transcription start	Promoter related element
PsSPL13	TATA-box	TATAA	158	5	-	Arabidopsis thaliana	core promoter element around -30 of transcription start	Promoter related element
PsSPL13	TATA-box	TATA	159	4	+	Arabidopsis thaliana	core promoter element around -30 of transcription start	Promoter related element
PsSPL13	TATA-box	TATAAA	171	6	-	Helianthus annuus	core promoter element around -30 of transcription start	Promoter related element
PsSPL13	TATA-box	TATAA	172	5	-	Arabidopsis thaliana	core promoter element around -30 of transcription start	Promoter related element
PsSPL13	TATA-box	TATA	173	4	+	Arabidopsis thaliana	core promoter element around -30 of transcription start	Promoter related element
PsSPL13	TATA-box	ATTATA	646	6	+	Brassica napus	core promoter element around -30 of transcription start	Promoter related element
PsSPL13	TATA-box	TATAA	647	5	-	Arabidopsis thaliana	core promoter element around -30 of transcription start	Promoter related element
PsSPL13	TATA-box	TATA	648	4	+	Arabidopsis thaliana	core promoter element around -30 of transcription start	Promoter related element
PsSPL13	TATA-box	ccTATAAAaa	748	9	+	Arabidopsis thaliana	core promoter element around -30 of transcription start	Promoter related element
PsSPL13	TATA-box	TATA	750	4	+	Arabidopsis thaliana	core promoter element around -30 of transcription start	Promoter related element
PsSPL13	TATA-box	ATATAT	935	6	+	Brassica napus	core promoter element around -30 of transcription start	Promoter related element
PsSPL13	TATA-box	TATA	936	4	+	Arabidopsis thaliana	core promoter element around -30 of transcription start	Promoter related element
PsSPL13	TATA-box	TACAAAA	1012	7	-	Oryza sativa	core promoter element around -30 of transcription start	Promoter related element
PsSPL13	TATA-box	TATTTAAA	1199	8	-	Arabidopsis thaliana	core promoter element around -30 of transcription start	Promoter related element
PsSPL13	TATA-box	ATATAA	1243	6	+	Brassica oleracea	core promoter element around -30 of transcription start	Promoter related element
PsSPL13	TATA-box	TATA	1244	4	-	Arabidopsis thaliana	core promoter element around -30 of transcription start	Promoter related element
PsSPL13	TATA-box	taTATAAAtc	1275	9	-	Arabidopsis thaliana	core promoter element around -30 of transcription start	Promoter related element
PsSPL13	TATA-box	TATAAAT	1276	7	-	Brassica juncea	core promoter element around -30 of transcription start	Promoter related element
PsSPL13	TATA-box	TATAAA	1277	6	-	Helianthus annuus	core promoter element around -30 of transcription start	Promoter related element
PsSPL13	TATA-box	TATATAA	1278	7	-	Arabidopsis thaliana	core promoter element around -30 of transcription start	Promoter related element
PsSPL13	TATA-box	TATATA	1279	6	-	Arabidopsis thaliana	core promoter element around -30 of transcription start	Promoter related element
PsSPL13	TATA-box	ATATAA	1280	6	+	Brassica oleracea	core promoter element around -30 of transcription start	Promoter related element
PsSPL13	TATA-box	TATA	1281	4	-	Arabidopsis thaliana	core promoter element around -30 of transcription start	Promoter related element
PsSPL13	TATA-box	ATATAT	1300	6	-	Brassica napus	core promoter element around -30 of transcription start	Promoter related element
PsSPL13	TATA-box	TATA	1301	4	-	Arabidopsis thaliana	core promoter element around -30 of transcription start	Promoter related element
PsSPL13	TATA-box	ATTATA	1304	6	+	Brassica napus	core promoter element around -30 of transcription start	Promoter related element
PsSPL13	TATA-box	TATAA	1305	5	-	Arabidopsis thaliana	core promoter element around -30 of transcription start	Promoter related element
PsSPL13	TATA-box	TATA	1306	4	-	Arabidopsis thaliana	core promoter element around -30 of transcription start	Promoter related element
PsSPL13	TATA-box	ATATAA	1313	6	+	Brassica oleracea	core promoter element around -30 of transcription start	Promoter related element
PsSPL13	TATA-box	TATA	1314	4	-	Arabidopsis thaliana	core promoter element around -30 of transcription start	Promoter related element
PsSPL13	TATA-box	ATATAT	1320	6	-	Brassica napus	core promoter element around -30 of transcription start	Promoter related element
PsSPL13	TATA-box	TATA	1321	4	-	Arabidopsis thaliana	core promoter element around -30 of transcription start	Promoter related element
PsSPL13	TATA-box	TATACA	1342	6	-	Helianthus annuus	core promoter element around -30 of transcription start	Promoter related element
PsSPL13	TATA-box	TATA	1344	4	-	Arabidopsis thaliana	core promoter element around -30 of transcription start	Promoter related element
PsSPL13	TATA-box	TATTTAAA	1421	8	-	Arabidopsis thaliana	core promoter element around -30 of transcription start	Promoter related element
PsSPL13	TATA-box	ATTATA	1822	6	+	Brassica napus	core promoter element around -30 of transcription start	Promoter related element
PsSPL13	TATA-box	TATAA	1823	5	-	Arabidopsis thaliana	core promoter element around -30 of transcription start	Promoter related element
PsSPL13	TATA-box	TATA	1824	4	-	Arabidopsis thaliana	core promoter element around -30 of transcription start	Promoter related element
PsSPL13	LTR	CCGAAA	759	6	+	Hordeum vulgare	cis-acting element involved in low-temperature responsiveness	Environmental stress-related element
PsSPL13	Unnamed__12	TCCACGTAGA	1000	9	-	Zea mays		Other elements
PsSPL13	WRE3	CCACCT	856	6	-	Pisum sativum		Other elements
PsSPL13	LAMP-element	CTTTATCA	1287	8	+	Pisum sativum	part of a light responsive element	Light responsive elements
PsSPL13	GATA-motif	GATAGGA	1351	7	-	Arabidopsis thaliana	part of a light responsive element	Light responsive elements
PsSPL13	Myb	CAACTG	627	6	+	Arabidopsis thaliana		Other elements
PsSPL13	WUN-motif	AAATTACT	1491	8	-	Nicotiana glutinosa	wound-responsive element	wound-responsive element
PsSPL13	Unnamed__1	CGTGG	394	5	-	Zea mays	60K protein binding site	Other elements
PsSPL13	Unnamed__1	CGTGG	1001	5	-	Zea mays	60K protein binding site	Other elements
PsSPL13	Unnamed__1	CGTGG	1004	5	+	Zea mays	60K protein binding site	Other elements
PsSPL13	AP-1	TGAGTTAG	1381	8	-	Arabidopsis thaliana		Site-binding related elements
PsSPL13	AP-1	TGAGTTAG	1611	8	-	Arabidopsis thaliana		Site-binding related elements
PsSPL13	F-box	CTATTCTCATT	1129	10	-	Lycopersicon esculentum	Elements related to flower development	development related elements
PsSPL13	MYB	TAACCA	1725	6	+	Arabidopsis thaliana		Other elements
PsSPL13		motif_sequence	108	4	+	organism	short_function	Other elements
PsSPL13		motif_sequence	198	4	+	organism	short_function	Other elements
PsSPL13		motif_sequence	295	4	+	organism	short_function	Other elements
PsSPL13		motif_sequence	338	4	-	organism	short_function	Other elements
PsSPL13		motif_sequence	588	4	+	organism	short_function	Other elements
PsSPL13		motif_sequence	664	4	+	organism	short_function	Other elements
PsSPL13		motif_sequence	976	4	-	organism	short_function	Other elements
PsSPL13		motif_sequence	1080	4	-	organism	short_function	Other elements
PsSPL13		motif_sequence	1654	4	-	organism	short_function	Other elements
PsSPL13		motif_sequence	1811	4	+	organism	short_function	Other elements
PsSPL13		motif_sequence	1845	4	-	organism	short_function	Other elements
PsSPL13	Box 4	ATTAAT	718	6	+	Petroselinum crispum	part of a conserved DNA module involved in light responsiveness	Light responsive elements
PsSPL13	Unnamed__4	CTCC	57	4	+	Petroselinum hortense		Other elements
PsSPL13	Unnamed__4	CTCC	78	4	+	Petroselinum hortense		Other elements
PsSPL13	Unnamed__4	CTCC	245	4	+	Petroselinum hortense		Other elements
PsSPL13	Unnamed__4	CTCC	338	4	-	Petroselinum hortense		Other elements
PsSPL13	Unnamed__4	CTCC	411	4	-	Petroselinum hortense		Other elements
PsSPL13	Unnamed__4	CTCC	452	4	-	Petroselinum hortense		Other elements
PsSPL13	Unnamed__4	CTCC	525	4	-	Petroselinum hortense		Other elements
PsSPL13	Unnamed__4	CTCC	552	4	-	Petroselinum hortense		Other elements
PsSPL13	Unnamed__4	CTCC	555	4	-	Petroselinum hortense		Other elements
PsSPL13	Unnamed__4	CTCC	696	4	+	Petroselinum hortense		Other elements
PsSPL13	Unnamed__4	CTCC	1060	4	-	Petroselinum hortense		Other elements
PsSPL13	Unnamed__4	CTCC	1350	4	+	Petroselinum hortense		Other elements
PsSPL13	Unnamed__4	CTCC	1607	4	+	Petroselinum hortense		Other elements
PsSPL13	Unnamed__4	CTCC	1867	4	+	Petroselinum hortense		Other elements
PsSPL13	ABRE	CACGTG	1002	6	-	Arabidopsis thaliana	cis-acting element involved in the abscisic acid responsiveness	Hormone responsive elements
PsSPL13	ABRE	ACGTG	1003	5	+	Arabidopsis thaliana	cis-acting element involved in the abscisic acid responsiveness	Hormone responsive elements
PsSPL13	I-box	gGATAAGGTG	51	9	-	Zea mays	part of a light responsive element	Light responsive elements
PsSPL13	I-box	AAGATAAGGCT	204	10	-	Gossypium hirsutum	part of a light responsive element	Light responsive elements
PsSPL14	CAAT-box	CAAAT	19	5	+	Pisum sativum	common cis-acting element in promoter and enhancer regions	Site-binding related elements
PsSPL14	CAAT-box	CAAAT	42	5	-	Pisum sativum	common cis-acting element in promoter and enhancer regions	Site-binding related elements
PsSPL14	CAAT-box	CAAAT	64	5	+	Pisum sativum	common cis-acting element in promoter and enhancer regions	Site-binding related elements
PsSPL14	CAAT-box	CAAT	106	4	-	Nicotiana glutinosa	common cis-acting element in promoter and enhancer regions	Site-binding related elements
PsSPL14	CAAT-box	CAAAT	134	5	+	Pisum sativum	common cis-acting element in promoter and enhancer regions	Site-binding related elements
PsSPL14	CAAT-box	CAAT	198	4	+	Nicotiana glutinosa	common cis-acting element in promoter and enhancer regions	Site-binding related elements
PsSPL14	CAAT-box	CAAT	301	4	+	Nicotiana glutinosa	common cis-acting element in promoter and enhancer regions	Site-binding related elements
PsSPL14	CAAT-box	CAAT	321	4	+	Nicotiana glutinosa	common cis-acting element in promoter and enhancer regions	Site-binding related elements
PsSPL14	CAAT-box	CAAAT	353	5	+	Pisum sativum	common cis-acting element in promoter and enhancer regions	Site-binding related elements
PsSPL14	CAAT-box	CAAAT	376	5	+	Pisum sativum	common cis-acting element in promoter and enhancer regions	Site-binding related elements
PsSPL14	CAAT-box	CCAAT	390	5	+	Arabidopsis thaliana	common cis-acting element in promoter and enhancer regions	Site-binding related elements
PsSPL14	CAAT-box	CAAT	391	4	+	Nicotiana glutinosa	common cis-acting element in promoter and enhancer regions	Site-binding related elements
PsSPL14	CAAT-box	CCAAT	510	5	+	Arabidopsis thaliana	common cis-acting element in promoter and enhancer regions	Site-binding related elements
PsSPL14	CAAT-box	CAAT	511	4	+	Nicotiana glutinosa	common cis-acting element in promoter and enhancer regions	Site-binding related elements
PsSPL14	CAAT-box	CAAAT	528	5	+	Pisum sativum	common cis-acting element in promoter and enhancer regions	Site-binding related elements
PsSPL14	CAAT-box	CAAT	538	4	+	Nicotiana glutinosa	common cis-acting element in promoter and enhancer regions	Site-binding related elements
PsSPL14	CAAT-box	CAAT	715	4	+	Nicotiana glutinosa	common cis-acting element in promoter and enhancer regions	Site-binding related elements
PsSPL14	CAAT-box	CAAAT	807	5	-	Pisum sativum	common cis-acting element in promoter and enhancer regions	Site-binding related elements
PsSPL14	CAAT-box	CAAT	851	4	+	Nicotiana glutinosa	common cis-acting element in promoter and enhancer regions	Site-binding related elements
PsSPL14	CAAT-box	CAAT	856	4	-	Nicotiana glutinosa	common cis-acting element in promoter and enhancer regions	Site-binding related elements
PsSPL14	CAAT-box	CAAT	876	4	-	Nicotiana glutinosa	common cis-acting element in promoter and enhancer regions	Site-binding related elements
PsSPL14	CAAT-box	CAAT	895	4	-	Nicotiana glutinosa	common cis-acting element in promoter and enhancer regions	Site-binding related elements
PsSPL14	CAAT-box	CAAAT	960	5	+	Pisum sativum	common cis-acting element in promoter and enhancer regions	Site-binding related elements
PsSPL14	CAAT-box	CAAAT	1018	5	+	Pisum sativum	common cis-acting element in promoter and enhancer regions	Site-binding related elements
PsSPL14	CAAT-box	CAAAT	1047	5	+	Pisum sativum	common cis-acting element in promoter and enhancer regions	Site-binding related elements
PsSPL14	CAAT-box	CAAAT	1099	5	+	Pisum sativum	common cis-acting element in promoter and enhancer regions	Site-binding related elements
PsSPL14	CAAT-box	CAAT	1107	4	+	Nicotiana glutinosa	common cis-acting element in promoter and enhancer regions	Site-binding related elements
PsSPL14	CAAT-box	CAAT	1111	4	-	Nicotiana glutinosa	common cis-acting element in promoter and enhancer regions	Site-binding related elements
PsSPL14	CAAT-box	CAAT	1357	4	+	Nicotiana glutinosa	common cis-acting element in promoter and enhancer regions	Site-binding related elements
PsSPL14	CAAT-box	CAAT	1363	4	+	Nicotiana glutinosa	common cis-acting element in promoter and enhancer regions	Site-binding related elements
PsSPL14	CAAT-box	CAAT	1367	4	+	Nicotiana glutinosa	common cis-acting element in promoter and enhancer regions	Site-binding related elements
PsSPL14	CAAT-box	CAAT	1395	4	+	Nicotiana glutinosa	common cis-acting element in promoter and enhancer regions	Site-binding related elements
PsSPL14	CAAT-box	CAAT	1425	4	+	Nicotiana glutinosa	common cis-acting element in promoter and enhancer regions	Site-binding related elements
PsSPL14	CAAT-box	CAAAT	1464	5	-	Pisum sativum	common cis-acting element in promoter and enhancer regions	Site-binding related elements
PsSPL14	CAAT-box	CAAT	1602	4	+	Nicotiana glutinosa	common cis-acting element in promoter and enhancer regions	Site-binding related elements
PsSPL14	CAAT-box	CAAT	1633	4	+	Nicotiana glutinosa	common cis-acting element in promoter and enhancer regions	Site-binding related elements
PsSPL14	CAAT-box	CAAT	1801	4	+	Nicotiana glutinosa	common cis-acting element in promoter and enhancer regions	Site-binding related elements
PsSPL14	CAAT-box	CAAT	1803	4	-	Nicotiana glutinosa	common cis-acting element in promoter and enhancer regions	Site-binding related elements
PsSPL14	CAAT-box	CAAT	1902	4	-	Nicotiana glutinosa	common cis-acting element in promoter and enhancer regions	Site-binding related elements
PsSPL14	CAAT-box	CAAT	1968	4	-	Nicotiana glutinosa	common cis-acting element in promoter and enhancer regions	Site-binding related elements
PsSPL14	AT1-motif	AATTATTTTTTATT	1692	13	+	Solanum tuberosum	part of a light responsive module	Light responsive elements
PsSPL14	TATA	TATAAAAT	674	8	+	Arabidopsis thaliana		Other elements
PsSPL14	Unnamed__2	AACCTAACCT	257	9	+	Petroselinum hortense		Other elements
PsSPL14	Unnamed__2	AACCTAACCT	503	9	+	Petroselinum hortense		Other elements
PsSPL14	Unnamed__2	AACCTAACCT	1068	9	+	Petroselinum hortense		Other elements
PsSPL14	TCA	TCATCTTCAT	2	9	+	Pisum sativum	Reverse transcription Transposable related elements	Site-binding related elements
PsSPL14	MYB-like sequence	TAACCA	507	6	+	Arabidopsis thaliana		Other elements
PsSPL14	G-Box	CACGTG	644	6	+	Pisum sativum	cis-acting regulatory element involved in light responsiveness	Light responsive elements
PsSPL14	Unnamed__6	taTAAATATct	286	10	-	Zea mays		Other elements
PsSPL14	MYC	CATTTG	376	6	-	Arabidopsis thaliana		Other elements
PsSPL14	MYC	CATGTG	1242	6	-	Arabidopsis thaliana		Other elements
PsSPL14	MYC	CAATTG	1801	6	-	Arabidopsis thaliana		Other elements
PsSPL14	AT~TATA-box	TATATA	1376	6	-	Arabidopsis thaliana	Site-binding related elements	Promoter related element
PsSPL14	AT~TATA-box	TATATA	1524	6	-	Arabidopsis thaliana	Site-binding related elements	Promoter related element
PsSPL14	MRE	AACCTAA	257	7	+	Petroselinum crispum	MYB binding site involved in light responsiveness	Light responsive elements
PsSPL14	MRE	AACCTAA	503	7	+	Petroselinum crispum	MYB binding site involved in light responsiveness	Light responsive elements
PsSPL14	HD-Zip 1	CAAT(A/T)ATTG	851	8.5	+	Arabidopsis thaliana	element involved in differentiation of the palisade mesophyll cells	development related elements
PsSPL14	ERE	ATTTCATA	791	8	-	Nicotiana glutinos	estrogen response element	Hormone responsive elements
PsSPL14	W box	TTGACC	373	6	-	Arabidopsis thaliana		Environmental stress-related element
PsSPL14	ARE	AAACCA	816	6	+	Zea mays	cis-acting regulatory element essential for the anaerobic induction	Environmental stress-related element
PsSPL14	ARE	AAACCA	839	6	+	Zea mays	cis-acting regulatory element essential for the anaerobic induction	Environmental stress-related element
PsSPL14	ARE	AAACCA	1881	6	-	Zea mays	cis-acting regulatory element essential for the anaerobic induction	Environmental stress-related element
PsSPL14	TCCC-motif	TCTCCCT	1664	7	+	Spinacia oleracea	part of a light responsive element	Light responsive elements
PsSPL14	AAGAA-motif	GAAAGAA	756	7	+	Avena sativa	Relevant elements of Abscisic acid	Hormone responsive elements
PsSPL14	CTAG-motif	ACTAGCAGAA	1812	9	-	Avena sativa		Other elements
PsSPL14	ATCT-motif	AATCTAATCC	432	9	+	Pisum sativum	part of a conserved DNA module involved in light responsiveness	Light responsive elements
PsSPL14	TCT-motif	TCTTAC	684	6	-	Arabidopsis thaliana	part of a light responsive element	Light responsive elements
PsSPL14	GATA-motif	GATAGGA	1567	7	-	Arabidopsis thaliana	part of a light responsive element	Light responsive elements
PsSPL14	TGACG-motif	TGACG	578	5	-	Hordeum vulgare	cis-acting regulatory element involved in the MeJA-responsiveness	Hormone responsive elements
PsSPL14	G-box	CACGTG	644	6	+	Arabidopsis thaliana	cis-acting regulatory element involved in light responsiveness	Light responsive elements
PsSPL14	TGA-element	AACGAC	1320	6	-	Brassica oleracea	auxin-responsive element	Hormone responsive elements
PsSPL14	as-1	TGACG	578	5	-	Arabidopsis thaliana		Site-binding related elements
PsSPL14	TATA-box	TATA	78	4	+	Arabidopsis thaliana	core promoter element around -30 of transcription start	Promoter related element
PsSPL14	TATA-box	ATTATA	86	6	+	Brassica napus	core promoter element around -30 of transcription start	Promoter related element
PsSPL14	TATA-box	TATAA	87	5	-	Arabidopsis thaliana	core promoter element around -30 of transcription start	Promoter related element
PsSPL14	TATA-box	TATA	88	4	+	Arabidopsis thaliana	core promoter element around -30 of transcription start	Promoter related element
PsSPL14	TATA-box	ATATAT	286	6	+	Brassica napus	core promoter element around -30 of transcription start	Promoter related element
PsSPL14	TATA-box	TATA	287	4	+	Arabidopsis thaliana	core promoter element around -30 of transcription start	Promoter related element
PsSPL14	TATA-box	TATAAATA	289	8	-	Daucus carota	core promoter element around -30 of transcription start	Promoter related element
PsSPL14	TATA-box	TATAAAT	290	7	-	Brassica juncea	core promoter element around -30 of transcription start	Promoter related element
PsSPL14	TATA-box	TATAAA	291	6	-	Helianthus annuus	core promoter element around -30 of transcription start	Promoter related element
PsSPL14	TATA-box	TATAA	292	5	-	Arabidopsis thaliana	core promoter element around -30 of transcription start	Promoter related element
PsSPL14	TATA-box	TATA	293	4	+	Arabidopsis thaliana	core promoter element around -30 of transcription start	Promoter related element
PsSPL14	TATA-box	TATAAATA	479	8	-	Daucus carota	core promoter element around -30 of transcription start	Promoter related element
PsSPL14	TATA-box	TATAAAT	480	7	-	Brassica juncea	core promoter element around -30 of transcription start	Promoter related element
PsSPL14	TATA-box	TATAAA	481	6	-	Helianthus annuus	core promoter element around -30 of transcription start	Promoter related element
PsSPL14	TATA-box	TATAA	482	5	-	Arabidopsis thaliana	core promoter element around -30 of transcription start	Promoter related element
PsSPL14	TATA-box	TATA	483	4	+	Arabidopsis thaliana	core promoter element around -30 of transcription start	Promoter related element
PsSPL14	TATA-box	ATATAA	540	6	+	Brassica oleracea	core promoter element around -30 of transcription start	Promoter related element
PsSPL14	TATA-box	TATA	541	4	+	Arabidopsis thaliana	core promoter element around -30 of transcription start	Promoter related element
PsSPL14	TATA-box	taTATAAAtc	590	9	-	Arabidopsis thaliana	core promoter element around -30 of transcription start	Promoter related element
PsSPL14	TATA-box	TATTTAAA	592	8	-	Arabidopsis thaliana	core promoter element around -30 of transcription start	Promoter related element
PsSPL14	TATA-box	TATTTAAA	598	8	+	Arabidopsis thaliana	core promoter element around -30 of transcription start	Promoter related element
PsSPL14	TATA-box	ATTATA	672	6	+	Brassica napus	core promoter element around -30 of transcription start	Promoter related element
PsSPL14	TATA-box	TATAA	673	5	-	Arabidopsis thaliana	core promoter element around -30 of transcription start	Promoter related element
PsSPL14	TATA-box	TATA	674	4	+	Arabidopsis thaliana	core promoter element around -30 of transcription start	Promoter related element
PsSPL14	TATA-box	ATATAT	705	6	+	Brassica napus	core promoter element around -30 of transcription start	Promoter related element
PsSPL14	TATA-box	TATA	706	4	+	Arabidopsis thaliana	core promoter element around -30 of transcription start	Promoter related element
PsSPL14	TATA-box	ATATAA	797	6	+	Brassica oleracea	core promoter element around -30 of transcription start	Promoter related element
PsSPL14	TATA-box	TATA	798	4	+	Arabidopsis thaliana	core promoter element around -30 of transcription start	Promoter related element
PsSPL14	TATA-box	TATAA	889	5	-	Arabidopsis thaliana	core promoter element around -30 of transcription start	Promoter related element
PsSPL14	TATA-box	TATA	890	4	+	Arabidopsis thaliana	core promoter element around -30 of transcription start	Promoter related element
PsSPL14	TATA-box	TATA	919	4	+	Arabidopsis thaliana	core promoter element around -30 of transcription start	Promoter related element
PsSPL14	TATA-box	TATAAAT	1129	7	-	Brassica juncea	core promoter element around -30 of transcription start	Promoter related element
PsSPL14	TATA-box	TATAAA	1130	6	-	Helianthus annuus	core promoter element around -30 of transcription start	Promoter related element
PsSPL14	TATA-box	TATAA	1131	5	-	Arabidopsis thaliana	core promoter element around -30 of transcription start	Promoter related element
PsSPL14	TATA-box	TATA	1132	4	-	Arabidopsis thaliana	core promoter element around -30 of transcription start	Promoter related element
PsSPL14	TATA-box	TATAA	1291	5	-	Arabidopsis thaliana	core promoter element around -30 of transcription start	Promoter related element
PsSPL14	TATA-box	TATA	1292	4	-	Arabidopsis thaliana	core promoter element around -30 of transcription start	Promoter related element
PsSPL14	TATA-box	ATTATA	1326	6	+	Brassica napus	core promoter element around -30 of transcription start	Promoter related element
PsSPL14	TATA-box	TATAA	1327	5	-	Arabidopsis thaliana	core promoter element around -30 of transcription start	Promoter related element
PsSPL14	TATA-box	TATA	1328	4	-	Arabidopsis thaliana	core promoter element around -30 of transcription start	Promoter related element
PsSPL14	TATA-box	TATA	1352	4	-	Arabidopsis thaliana	core promoter element around -30 of transcription start	Promoter related element
PsSPL14	TATA-box	TATATA	1376	6	-	Arabidopsis thaliana	core promoter element around -30 of transcription start	Promoter related element
PsSPL14	TATA-box	ATATAT	1377	6	-	Brassica napus	core promoter element around -30 of transcription start	Promoter related element
PsSPL14	TATA-box	TATA	1378	4	-	Arabidopsis thaliana	core promoter element around -30 of transcription start	Promoter related element
PsSPL14	TATA-box	TATAAAA	1430	7	-	Pisum sativum	core promoter element around -30 of transcription start	Promoter related element
PsSPL14	TATA-box	TATAAA	1431	6	-	Helianthus annuus	core promoter element around -30 of transcription start	Promoter related element
PsSPL14	TATA-box	TATAA	1432	5	-	Arabidopsis thaliana	core promoter element around -30 of transcription start	Promoter related element
PsSPL14	TATA-box	TATA	1433	4	-	Arabidopsis thaliana	core promoter element around -30 of transcription start	Promoter related element
PsSPL14	TATA-box	TATA	1461	4	-	Arabidopsis thaliana	core promoter element around -30 of transcription start	Promoter related element
PsSPL14	TATA-box	TATAAAA	1483	7	-	Pisum sativum	core promoter element around -30 of transcription start	Promoter related element
PsSPL14	TATA-box	TATAAA	1484	6	-	Helianthus annuus	core promoter element around -30 of transcription start	Promoter related element
PsSPL14	TATA-box	TATAA	1485	5	-	Arabidopsis thaliana	core promoter element around -30 of transcription start	Promoter related element
PsSPL14	TATA-box	TATA	1486	4	-	Arabidopsis thaliana	core promoter element around -30 of transcription start	Promoter related element
PsSPL14	TATA-box	TATATA	1524	6	-	Arabidopsis thaliana	core promoter element around -30 of transcription start	Promoter related element
PsSPL14	TATA-box	ATATAT	1525	6	-	Brassica napus	core promoter element around -30 of transcription start	Promoter related element
PsSPL14	TATA-box	TATA	1526	4	-	Arabidopsis thaliana	core promoter element around -30 of transcription start	Promoter related element
PsSPL14	TATA-box	TATA	1670	4	-	Arabidopsis thaliana	core promoter element around -30 of transcription start	Promoter related element
PsSPL14	Unnamed__4	CTCC	388	4	+	Petroselinum hortense		Other elements
PsSPL14	Unnamed__4	CTCC	553	4	+	Petroselinum hortense		Other elements
PsSPL14	Unnamed__4	CTCC	747	4	-	Petroselinum hortense		Other elements
PsSPL14	Unnamed__4	CTCC	1206	4	-	Petroselinum hortense		Other elements
PsSPL14	Unnamed__4	CTCC	1345	4	+	Petroselinum hortense		Other elements
PsSPL14	Unnamed__4	CTCC	1348	4	+	Petroselinum hortense		Other elements
PsSPL14	Unnamed__4	CTCC	1665	4	+	Petroselinum hortense		Other elements
PsSPL14	Box 4	ATTAAT	1147	6	-	Petroselinum crispum	part of a conserved DNA module involved in light responsiveness	Light responsive elements
PsSPL14	ABRE	CACGTG	644	6	+	Arabidopsis thaliana	cis-acting element involved in the abscisic acid responsiveness	Hormone responsive elements
PsSPL14	ABRE	ACGTG	645	5	+	Arabidopsis thaliana	cis-acting element involved in the abscisic acid responsiveness	Hormone responsive elements
PsSPL14	LS7	CAGATTTATTTTTA	926	13	+	Zea mays	part of a light responsive element	Light responsive elements
PsSPL14	Unnamed__1	CGTGG	646	5	+	Zea mays	60K protein binding site	Other elements
PsSPL14	CGTCA-motif	CGTCA	578	5	+	Hordeum vulgare	cis-acting regulatory element involved in the MeJA-responsiveness	Hormone responsive elements
PsSPL14		motif_sequence	112	4	+	organism	short_function	Other elements
PsSPL14		motif_sequence	154	4	-	organism	short_function	Other elements
PsSPL14		motif_sequence	312	4	-	organism	short_function	Other elements
PsSPL14		motif_sequence	650	4	-	organism	short_function	Other elements
PsSPL14		motif_sequence	747	4	-	organism	short_function	Other elements
PsSPL14		motif_sequence	1087	4	+	organism	short_function	Other elements
PsSPL14		motif_sequence	1271	4	+	organism	short_function	Other elements
PsSPL14		motif_sequence	1404	4	+	organism	short_function	Other elements
PsSPL14		motif_sequence	1563	4	+	organism	short_function	Other elements
PsSPL14		motif_sequence	1577	4	+	organism	short_function	Other elements
PsSPL14		motif_sequence	1658	4	+	organism	short_function	Other elements
PsSPL14		motif_sequence	1663	4	+	organism	short_function	Other elements
PsSPL14		motif_sequence	1841	4	+	organism	short_function	Other elements
PsSPL14	MYB	TAACCA	507	6	+	Arabidopsis thaliana		Other elements
PsSPL14	MYB	CAACCA	1054	6	+	Arabidopsis thaliana		Other elements
PsSPL14	MYB	CAACCA	1768	6	-	Arabidopsis thaliana		Other elements
PsSPL15	Unnamed__2	AACCTAACCT	545	9	-	Petroselinum hortense		Other elements
PsSPL15	TCA	TCATCTTCAT	759	9	-	Pisum sativum	Reverse transcription Transposable related elements	Site-binding related elements
PsSPL15	ATC-motif	AGTAATCT	71	8	+	Spinacia oleracea	part of a conserved DNA module involved in light responsiveness	Light responsive elements
PsSPL15	ATC-motif	AGTAATCT	1957	8	-	Spinacia oleracea	part of a conserved DNA module involved in light responsiveness	Light responsive elements
PsSPL15	TC-rich repeats	GTTTTCTTAC	1173	9	+	Nicotiana tabacum	cis-acting element involved in defense and stress responsiveness	Environmental stress-related element
PsSPL15	O2-site	GATGACATGG	789	9	+	Zea mays	cis-acting regulatory element involved in zein metabolism regulation	development related elements
PsSPL15	CAAT-box	CAAT	5	4	+	Nicotiana glutinosa	common cis-acting element in promoter and enhancer regions	Site-binding related elements
PsSPL15	CAAT-box	CCAAT	223	5	+	Arabidopsis thaliana	common cis-acting element in promoter and enhancer regions	Site-binding related elements
PsSPL15	CAAT-box	CAAT	224	4	+	Nicotiana glutinosa	common cis-acting element in promoter and enhancer regions	Site-binding related elements
PsSPL15	CAAT-box	CAAT	299	4	+	Nicotiana glutinosa	common cis-acting element in promoter and enhancer regions	Site-binding related elements
PsSPL15	CAAT-box	CAAT	324	4	-	Nicotiana glutinosa	common cis-acting element in promoter and enhancer regions	Site-binding related elements
PsSPL15	CAAT-box	CAAAT	382	5	+	Pisum sativum	common cis-acting element in promoter and enhancer regions	Site-binding related elements
PsSPL15	CAAT-box	CAAT	393	4	-	Nicotiana glutinosa	common cis-acting element in promoter and enhancer regions	Site-binding related elements
PsSPL15	CAAT-box	CAAAT	459	5	-	Pisum sativum	common cis-acting element in promoter and enhancer regions	Site-binding related elements
PsSPL15	CAAT-box	CAAT	680	4	-	Nicotiana glutinosa	common cis-acting element in promoter and enhancer regions	Site-binding related elements
PsSPL15	CAAT-box	CAAT	716	4	-	Nicotiana glutinosa	common cis-acting element in promoter and enhancer regions	Site-binding related elements
PsSPL15	CAAT-box	CCAAT	735	5	+	Arabidopsis thaliana	common cis-acting element in promoter and enhancer regions	Site-binding related elements
PsSPL15	CAAT-box	CAAT	736	4	+	Nicotiana glutinosa	common cis-acting element in promoter and enhancer regions	Site-binding related elements
PsSPL15	CAAT-box	CAAT	788	4	+	Nicotiana glutinosa	common cis-acting element in promoter and enhancer regions	Site-binding related elements
PsSPL15	CAAT-box	CAAT	987	4	-	Nicotiana glutinosa	common cis-acting element in promoter and enhancer regions	Site-binding related elements
PsSPL15	CAAT-box	CAAT	1024	4	-	Nicotiana glutinosa	common cis-acting element in promoter and enhancer regions	Site-binding related elements
PsSPL15	CAAT-box	CAAT	1226	4	-	Nicotiana glutinosa	common cis-acting element in promoter and enhancer regions	Site-binding related elements
PsSPL15	CAAT-box	CCAAT	1230	5	-	Arabidopsis thaliana	common cis-acting element in promoter and enhancer regions	Site-binding related elements
PsSPL15	CAAT-box	CAAT	1290	4	+	Nicotiana glutinosa	common cis-acting element in promoter and enhancer regions	Site-binding related elements
PsSPL15	CAAT-box	CAAAT	1313	5	+	Pisum sativum	common cis-acting element in promoter and enhancer regions	Site-binding related elements
PsSPL15	CAAT-box	CAAT	1369	4	+	Nicotiana glutinosa	common cis-acting element in promoter and enhancer regions	Site-binding related elements
PsSPL15	CAAT-box	CAAT	1387	4	-	Nicotiana glutinosa	common cis-acting element in promoter and enhancer regions	Site-binding related elements
PsSPL15	CAAT-box	CCAAT	1410	5	-	Arabidopsis thaliana	common cis-acting element in promoter and enhancer regions	Site-binding related elements
PsSPL15	CAAT-box	CCAAT	1416	5	-	Arabidopsis thaliana	common cis-acting element in promoter and enhancer regions	Site-binding related elements
PsSPL15	CAAT-box	CAAAT	1505	5	+	Pisum sativum	common cis-acting element in promoter and enhancer regions	Site-binding related elements
PsSPL15	CAAT-box	CAAT	1531	4	+	Nicotiana glutinosa	common cis-acting element in promoter and enhancer regions	Site-binding related elements
PsSPL15	CAAT-box	CAAT	1576	4	+	Nicotiana glutinosa	common cis-acting element in promoter and enhancer regions	Site-binding related elements
PsSPL15	CAAT-box	CAAT	1592	4	+	Nicotiana glutinosa	common cis-acting element in promoter and enhancer regions	Site-binding related elements
PsSPL15	CAAT-box	CAAAT	1632	5	+	Pisum sativum	common cis-acting element in promoter and enhancer regions	Site-binding related elements
PsSPL15	CAAT-box	CAAT	1774	4	+	Nicotiana glutinosa	common cis-acting element in promoter and enhancer regions	Site-binding related elements
PsSPL15	CAAT-box	CAAT	1789	4	+	Nicotiana glutinosa	common cis-acting element in promoter and enhancer regions	Site-binding related elements
PsSPL15	CAAT-box	CAAT	1823	4	-	Nicotiana glutinosa	common cis-acting element in promoter and enhancer regions	Site-binding related elements
PsSPL15	CAAT-box	CAAAT	1984	5	-	Pisum sativum	common cis-acting element in promoter and enhancer regions	Site-binding related elements
PsSPL15	P-box	CCTTTTG	492	7	+	Oryza sativa	gibberellin-responsive element	Hormone responsive elements
PsSPL15	P-box	CCTTTTG	519	7	-	Oryza sativa	gibberellin-responsive element	Hormone responsive elements
PsSPL15	AAGAA-motif	GAAAGAA	1176	7	-	Avena sativa	Relevant elements of Abscisic acid	Hormone responsive elements
PsSPL15	ARE	AAACCA	528	6	-	Zea mays	cis-acting regulatory element essential for the anaerobic induction	Environmental stress-related element
PsSPL15	ARE	AAACCA	643	6	-	Zea mays	cis-acting regulatory element essential for the anaerobic induction	Environmental stress-related element
PsSPL15	ARE	AAACCA	694	6	+	Zea mays	cis-acting regulatory element essential for the anaerobic induction	Environmental stress-related element
PsSPL15	ARE	AAACCA	799	6	-	Zea mays	cis-acting regulatory element essential for the anaerobic induction	Environmental stress-related element
PsSPL15	ARE	AAACCA	1075	6	-	Zea mays	cis-acting regulatory element essential for the anaerobic induction	Environmental stress-related element
PsSPL15	ARE	AAACCA	1232	6	-	Zea mays	cis-acting regulatory element essential for the anaerobic induction	Environmental stress-related element
PsSPL15	G-Box	CACGTT	1622	6	-	Pisum sativum	cis-acting regulatory element involved in light responsiveness	Light responsive elements
PsSPL15	TCA-element	TCAGAAGAGG	506	9	+	Brassica oleracea	cis-acting element involved in salicylic acid responsiveness	Hormone responsive elements
PsSPL15	TCA-element	CCATCTTTTT	934	9	+	Nicotiana tabacum	cis-acting element involved in salicylic acid responsiveness	Hormone responsive elements
PsSPL15	GT1-motif	GGTTAA	487	6	-	Arabidopsis thaliana	light responsive element	Light responsive elements
PsSPL15	GT1-motif	GGTTAAT	1689	7	+	Avena sativa	light responsive element	Light responsive elements
PsSPL15	MYC	CATTTG	382	6	-	Arabidopsis thaliana		Other elements
PsSPL15	STRE	AGGGG	215	5	-	Arabidopsis thaliana	Stress response element	Environmental stress-related element
PsSPL15	STRE	AGGGG	708	5	+	Arabidopsis thaliana	Stress response element	Environmental stress-related element
PsSPL15	AAAC-motif	CAATCAAAACCT	1218	11	-	Spinacia oleracea	light responsive element	Light responsive elements
PsSPL15	TATA-box	TACAAAA	193	7	-	Oryza sativa	core promoter element around -30 of transcription start	Promoter related element
PsSPL15	TATA-box	ATATAA	226	6	+	Brassica oleracea	core promoter element around -30 of transcription start	Promoter related element
PsSPL15	TATA-box	TATA	227	4	+	Arabidopsis thaliana	core promoter element around -30 of transcription start	Promoter related element
PsSPL15	TATA-box	TATAA	234	5	-	Arabidopsis thaliana	core promoter element around -30 of transcription start	Promoter related element
PsSPL15	TATA-box	TATA	235	4	+	Arabidopsis thaliana	core promoter element around -30 of transcription start	Promoter related element
PsSPL15	TATA-box	ATATAA	757	6	+	Brassica oleracea	core promoter element around -30 of transcription start	Promoter related element
PsSPL15	TATA-box	TATA	758	4	+	Arabidopsis thaliana	core promoter element around -30 of transcription start	Promoter related element
PsSPL15	TATA-box	TATAA	891	5	-	Arabidopsis thaliana	core promoter element around -30 of transcription start	Promoter related element
PsSPL15	TATA-box	TATA	892	4	+	Arabidopsis thaliana	core promoter element around -30 of transcription start	Promoter related element
PsSPL15	TATA-box	TATAAA	898	6	-	Helianthus annuus	core promoter element around -30 of transcription start	Promoter related element
PsSPL15	TATA-box	TATAA	899	5	-	Arabidopsis thaliana	core promoter element around -30 of transcription start	Promoter related element
PsSPL15	TATA-box	TATA	900	4	+	Arabidopsis thaliana	core promoter element around -30 of transcription start	Promoter related element
PsSPL15	TATA-box	TATAA	1551	5	-	Arabidopsis thaliana	core promoter element around -30 of transcription start	Promoter related element
PsSPL15	TATA-box	TATA	1552	4	-	Arabidopsis thaliana	core promoter element around -30 of transcription start	Promoter related element
PsSPL15	TATA-box	TATA	1641	4	-	Arabidopsis thaliana	core promoter element around -30 of transcription start	Promoter related element
PsSPL15	TATA-box	TATAA	1652	5	-	Arabidopsis thaliana	core promoter element around -30 of transcription start	Promoter related element
PsSPL15	TATA-box	TATA	1653	4	-	Arabidopsis thaliana	core promoter element around -30 of transcription start	Promoter related element
PsSPL15	TATA-box	TATA	1699	4	-	Arabidopsis thaliana	core promoter element around -30 of transcription start	Promoter related element
PsSPL15	TATA-box	TATAA	1744	5	-	Arabidopsis thaliana	core promoter element around -30 of transcription start	Promoter related element
PsSPL15	TATA-box	TATA	1745	4	-	Arabidopsis thaliana	core promoter element around -30 of transcription start	Promoter related element
PsSPL15	TATA-box	TACAAAA	1972	7	-	Oryza sativa	core promoter element around -30 of transcription start	Promoter related element
PsSPL15	TATA-box	TATACA	1975	6	-	Helianthus annuus	core promoter element around -30 of transcription start	Promoter related element
PsSPL15	TATA-box	TATA	1977	4	-	Arabidopsis thaliana	core promoter element around -30 of transcription start	Promoter related element
PsSPL15	TGA-element	AACGAC	1170	6	-	Brassica oleracea	auxin-responsive element	Hormone responsive elements
PsSPL15	GCN4_motif	TGAGTCA	1565	7	+	Oryza sativa	cis-regulatory element involved in endosperm expression	development related elements
PsSPL15	TCT-motif	TCTTAC	53	6	-	Arabidopsis thaliana	part of a light responsive element	Light responsive elements
PsSPL15	ATCT-motif	AATCTAATCC	74	10	+	Pisum sativum	part of a conserved DNA module involved in light responsiveness	Light responsive elements
PsSPL15	ATCT-motif	AATCTAATCC	1219	9	-	Pisum sativum	part of a conserved DNA module involved in light responsiveness	Light responsive elements
PsSPL15	LAMP-element	CTTTATCA	1064	8	-	Pisum sativum	part of a light responsive element	Light responsive elements
PsSPL15	GATA-motif	GATAGGA	28	7	-	Arabidopsis thaliana	part of a light responsive element	Light responsive elements
PsSPL15	GATA-motif	GATAGGA	342	7	-	Arabidopsis thaliana	part of a light responsive element	Light responsive elements
PsSPL15	GATA-motif	GATAGGA	1816	7	+	Arabidopsis thaliana	part of a light responsive element	Light responsive elements
PsSPL15	Myb	TAACTG	112	6	-	Arabidopsis thaliana		Other elements
PsSPL15	Unnamed__1	CGTGG	1624	5	+	Zea mays	60K protein binding site	Other elements
PsSPL15	Myb-binding site	CAACAG	38	6	+	Nicotiana tabacum		Site-binding related elements
PsSPL15	MYB	CAACAG	38	6	+	Arabidopsis thaliana		Other elements
PsSPL15	MYB	CAACCA	1264	6	-	Arabidopsis thaliana		Other elements
PsSPL15	MYB	CAACCA	1345	6	-	Arabidopsis thaliana		Other elements
PsSPL15		motif_sequence	211	4	+	organism	short_function	Other elements
PsSPL15		motif_sequence	293	4	-	organism	short_function	Other elements
PsSPL15		motif_sequence	333	4	+	organism	short_function	Other elements
PsSPL15		motif_sequence	663	4	+	organism	short_function	Other elements
PsSPL15		motif_sequence	1955	4	-	organism	short_function	Other elements
PsSPL15	Unnamed__4	CTCC	221	4	+	Petroselinum hortense		Other elements
PsSPL15	Unnamed__4	CTCC	341	4	+	Petroselinum hortense		Other elements
PsSPL15	Unnamed__4	CTCC	1130	4	+	Petroselinum hortense		Other elements
PsSPL15	Unnamed__4	CTCC	1254	4	-	Petroselinum hortense		Other elements
PsSPL15	Unnamed__4	CTCC	1686	4	-	Petroselinum hortense		Other elements
PsSPL15	Unnamed__4	CTCC	1838	4	-	Petroselinum hortense		Other elements
PsSPL15	Box III	atCATTTTCACt	655	11	+	Pisum sativum	protein binding site	Site-binding related elements
PsSPL15	ABRE	ACGTG	1623	5	+	Arabidopsis thaliana	cis-acting element involved in the abscisic acid responsiveness	Hormone responsive elements
PsSPL16	TCT-motif	TCTTAC	674	6	+	Arabidopsis thaliana	part of a light responsive element	Light responsive elements
PsSPL16	TCT-motif	TCTTAC	1611	6	+	Arabidopsis thaliana	part of a light responsive element	Light responsive elements
PsSPL16	Myc	TCTCTTA	672	7	+	Arabidopsis thaliana		Other elements
PsSPL16	CCAAT-box	CAACGG	1882	6	+	Hordeum vulgare	MYBHv1 binding site	Site-binding related elements
PsSPL16	TGACG-motif	TGACG	598	5	-	Hordeum vulgare	cis-acting regulatory element involved in the MeJA-responsiveness	Hormone responsive elements
PsSPL16	Box II	ACACGTTGT	619	9	+	Sinapis alba	part of a light responsive element	Light responsive elements
PsSPL16	STRE	AGGGG	435	5	+	Arabidopsis thaliana	Stress response element	Environmental stress-related element
PsSPL16	G-box	CACGTC	596	6	+	Zea mays	cis-acting regulatory element involved in light responsiveness	Light responsive elements
PsSPL16	AAAC-motif	CAATCAAAACCT	804	11	+	Spinacia oleracea	light responsive element	Light responsive elements
PsSPL16	TATA-box	TATA	113	4	+	Arabidopsis thaliana	core promoter element around -30 of transcription start	Promoter related element
PsSPL16	TATA-box	TATA	128	4	+	Arabidopsis thaliana	core promoter element around -30 of transcription start	Promoter related element
PsSPL16	TATA-box	ATATAA	156	6	+	Brassica oleracea	core promoter element around -30 of transcription start	Promoter related element
PsSPL16	TATA-box	TATA	157	4	+	Arabidopsis thaliana	core promoter element around -30 of transcription start	Promoter related element
PsSPL16	TATA-box	ATATAA	169	6	+	Brassica oleracea	core promoter element around -30 of transcription start	Promoter related element
PsSPL16	TATA-box	TATA	170	4	+	Arabidopsis thaliana	core promoter element around -30 of transcription start	Promoter related element
PsSPL16	TATA-box	TATTTAAA	191	8	+	Arabidopsis thaliana	core promoter element around -30 of transcription start	Promoter related element
PsSPL16	TATA-box	ATTATA	216	6	+	Brassica napus	core promoter element around -30 of transcription start	Promoter related element
PsSPL16	TATA-box	TATAA	217	5	-	Arabidopsis thaliana	core promoter element around -30 of transcription start	Promoter related element
PsSPL16	TATA-box	TATA	218	4	+	Arabidopsis thaliana	core promoter element around -30 of transcription start	Promoter related element
PsSPL16	TATA-box	TATACA	270	6	-	Helianthus annuus	core promoter element around -30 of transcription start	Promoter related element
PsSPL16	TATA-box	TATA	272	4	+	Arabidopsis thaliana	core promoter element around -30 of transcription start	Promoter related element
PsSPL16	TATA-box	TACAAAA	329	7	+	Oryza sativa	core promoter element around -30 of transcription start	Promoter related element
PsSPL16	TATA-box	TATA	354	4	+	Arabidopsis thaliana	core promoter element around -30 of transcription start	Promoter related element
PsSPL16	TATA-box	TATAA	413	5	-	Arabidopsis thaliana	core promoter element around -30 of transcription start	Promoter related element
PsSPL16	TATA-box	TATA	414	4	+	Arabidopsis thaliana	core promoter element around -30 of transcription start	Promoter related element
PsSPL16	TATA-box	TATA	562	4	+	Arabidopsis thaliana	core promoter element around -30 of transcription start	Promoter related element
PsSPL16	TATA-box	TATAA	695	5	-	Arabidopsis thaliana	core promoter element around -30 of transcription start	Promoter related element
PsSPL16	TATA-box	TATA	696	4	+	Arabidopsis thaliana	core promoter element around -30 of transcription start	Promoter related element
PsSPL16	TATA-box	TACAAAA	1064	7	+	Oryza sativa	core promoter element around -30 of transcription start	Promoter related element
PsSPL16	TATA-box	TATAAATA	1193	8	-	Daucus carota	core promoter element around -30 of transcription start	Promoter related element
PsSPL16	TATA-box	TATAAAT	1194	7	-	Brassica juncea	core promoter element around -30 of transcription start	Promoter related element
PsSPL16	TATA-box	TATAAA	1195	6	-	Helianthus annuus	core promoter element around -30 of transcription start	Promoter related element
PsSPL16	TATA-box	TATAA	1196	5	-	Arabidopsis thaliana	core promoter element around -30 of transcription start	Promoter related element
PsSPL16	TATA-box	TATA	1197	4	-	Arabidopsis thaliana	core promoter element around -30 of transcription start	Promoter related element
PsSPL16	TATA-box	ATATAT	1204	6	-	Brassica napus	core promoter element around -30 of transcription start	Promoter related element
PsSPL16	TATA-box	TATA	1205	4	-	Arabidopsis thaliana	core promoter element around -30 of transcription start	Promoter related element
PsSPL16	TATA-box	TATA	1283	4	-	Arabidopsis thaliana	core promoter element around -30 of transcription start	Promoter related element
PsSPL16	TATA-box	ATTATA	1335	6	+	Brassica napus	core promoter element around -30 of transcription start	Promoter related element
PsSPL16	TATA-box	TATAA	1336	5	-	Arabidopsis thaliana	core promoter element around -30 of transcription start	Promoter related element
PsSPL16	TATA-box	TATA	1337	4	-	Arabidopsis thaliana	core promoter element around -30 of transcription start	Promoter related element
PsSPL16	TATA-box	ATATAT	1388	6	-	Brassica napus	core promoter element around -30 of transcription start	Promoter related element
PsSPL16	TATA-box	TATA	1389	4	-	Arabidopsis thaliana	core promoter element around -30 of transcription start	Promoter related element
PsSPL16	TATA-box	TATATTTATATTT	1497	12	-	Avena sativa	core promoter element around -30 of transcription start	Promoter related element
PsSPL16	TATA-box	ATATAT	1505	6	-	Brassica napus	core promoter element around -30 of transcription start	Promoter related element
PsSPL16	TATA-box	TATA	1506	4	-	Arabidopsis thaliana	core promoter element around -30 of transcription start	Promoter related element
PsSPL16	TATA-box	TATTTAAA	1645	8	-	Arabidopsis thaliana	core promoter element around -30 of transcription start	Promoter related element
PsSPL16	TATA-box	ATATAT	1650	6	-	Brassica napus	core promoter element around -30 of transcription start	Promoter related element
PsSPL16	TATA-box	TATATA	1651	6	-	Arabidopsis thaliana	core promoter element around -30 of transcription start	Promoter related element
PsSPL16	TATA-box	ATATAT	1652	6	-	Brassica napus	core promoter element around -30 of transcription start	Promoter related element
PsSPL16	TATA-box	TATATTTATATTT	1653	13	+	Avena sativa	core promoter element around -30 of transcription start	Promoter related element
PsSPL16	TATA-box	TATAAATA	1655	8	-	Daucus carota	core promoter element around -30 of transcription start	Promoter related element
PsSPL16	TATA-box	TATAAAT	1656	7	-	Brassica juncea	core promoter element around -30 of transcription start	Promoter related element
PsSPL16	TATA-box	TATAAA	1657	6	-	Helianthus annuus	core promoter element around -30 of transcription start	Promoter related element
PsSPL16	TATA-box	TATAA	1658	5	-	Arabidopsis thaliana	core promoter element around -30 of transcription start	Promoter related element
PsSPL16	TATA-box	TATA	1659	4	-	Arabidopsis thaliana	core promoter element around -30 of transcription start	Promoter related element
PsSPL16	TATA-box	TATAAA	1681	6	-	Helianthus annuus	core promoter element around -30 of transcription start	Promoter related element
PsSPL16	TATA-box	TATAA	1682	5	-	Arabidopsis thaliana	core promoter element around -30 of transcription start	Promoter related element
PsSPL16	TATA-box	TATA	1683	4	-	Arabidopsis thaliana	core promoter element around -30 of transcription start	Promoter related element
PsSPL16	TATA-box	TATA	1785	4	-	Arabidopsis thaliana	core promoter element around -30 of transcription start	Promoter related element
PsSPL16	TATA-box	taTATAAAtc	1799	9	-	Arabidopsis thaliana	core promoter element around -30 of transcription start	Promoter related element
PsSPL16	TATA-box	TATAAAT	1800	7	-	Brassica juncea	core promoter element around -30 of transcription start	Promoter related element
PsSPL16	TATA-box	TATAAA	1801	6	-	Helianthus annuus	core promoter element around -30 of transcription start	Promoter related element
PsSPL16	TATA-box	TATAA	1802	5	-	Arabidopsis thaliana	core promoter element around -30 of transcription start	Promoter related element
PsSPL16	TATA-box	TATATTTATATTT	1803	12	+	Avena sativa	core promoter element around -30 of transcription start	Promoter related element
PsSPL16	TATA-box	TATTTAAA	1805	8	+	Arabidopsis thaliana	core promoter element around -30 of transcription start	Promoter related element
PsSPL16	TATA-box	TATAA	1817	5	-	Arabidopsis thaliana	core promoter element around -30 of transcription start	Promoter related element
PsSPL16	TATA-box	TATA	1818	4	-	Arabidopsis thaliana	core promoter element around -30 of transcription start	Promoter related element
PsSPL16	TATA-box	ATTATA	1829	6	+	Brassica napus	core promoter element around -30 of transcription start	Promoter related element
PsSPL16	TATA-box	TATAA	1830	5	-	Arabidopsis thaliana	core promoter element around -30 of transcription start	Promoter related element
PsSPL16	TATA-box	TATA	1831	4	-	Arabidopsis thaliana	core promoter element around -30 of transcription start	Promoter related element
PsSPL16	TATA-box	ATATAT	1849	6	-	Brassica napus	core promoter element around -30 of transcription start	Promoter related element
PsSPL16	TATA-box	TATATA	1850	6	-	Arabidopsis thaliana	core promoter element around -30 of transcription start	Promoter related element
PsSPL16	TATA-box	ATATAT	1851	6	-	Brassica napus	core promoter element around -30 of transcription start	Promoter related element
PsSPL16	TATA-box	TATA	1852	4	-	Arabidopsis thaliana	core promoter element around -30 of transcription start	Promoter related element
PsSPL16	TATA-box	TATA	1907	4	-	Arabidopsis thaliana	core promoter element around -30 of transcription start	Promoter related element
PsSPL16	TATA-box	ATATAT	1921	6	-	Brassica napus	core promoter element around -30 of transcription start	Promoter related element
PsSPL16	TATA-box	TATA	1922	4	-	Arabidopsis thaliana	core promoter element around -30 of transcription start	Promoter related element
PsSPL16	TATA-box	TATA	1949	4	-	Arabidopsis thaliana	core promoter element around -30 of transcription start	Promoter related element
PsSPL16	TATA-box	TATAA	1983	5	-	Arabidopsis thaliana	core promoter element around -30 of transcription start	Promoter related element
PsSPL16	TATA-box	TATA	1984	4	-	Arabidopsis thaliana	core promoter element around -30 of transcription start	Promoter related element
PsSPL16	GCN4_motif	TGAGTCA	460	7	-	Oryza sativa	cis-regulatory element involved in endosperm expression	development related elements
PsSPL16	GCN4_motif	TGAGTCA	832	7	+	Oryza sativa	cis-regulatory element involved in endosperm expression	development related elements
PsSPL16	as-1	TGACG	598	5	-	Arabidopsis thaliana		Site-binding related elements
PsSPL16	LTR	CCGAAA	518	6	+	Hordeum vulgare	cis-acting element involved in low-temperature responsiveness	Environmental stress-related element
PsSPL16	Box 4	ATTAAT	1200	6	-	Petroselinum crispum	part of a conserved DNA module involved in light responsiveness	Light responsive elements
PsSPL16	Box 4	ATTAAT	1348	6	-	Petroselinum crispum	part of a conserved DNA module involved in light responsiveness	Light responsive elements
PsSPL16	Box 4	ATTAAT	1369	6	-	Petroselinum crispum	part of a conserved DNA module involved in light responsiveness	Light responsive elements
PsSPL16	Box 4	ATTAAT	1821	6	-	Petroselinum crispum	part of a conserved DNA module involved in light responsiveness	Light responsive elements
PsSPL16	Unnamed__4	CTCC	664	4	-	Petroselinum hortense		Other elements
PsSPL16	Unnamed__4	CTCC	1109	4	-	Petroselinum hortense		Other elements
PsSPL16	Unnamed__4	CTCC	1211	4	+	Petroselinum hortense		Other elements
PsSPL16	Unnamed__4	CTCC	1243	4	-	Petroselinum hortense		Other elements
PsSPL16	Unnamed__4	CTCC	1473	4	+	Petroselinum hortense		Other elements
PsSPL16	Unnamed__4	CTCC	1955	4	+	Petroselinum hortense		Other elements
PsSPL16	Unnamed__4	CTCC	1979	4	+	Petroselinum hortense		Other elements
PsSPL16	MSA-like	TCCAACGGT	1880	9	+	Catharanthus roseus	cis-acting element involved in cell cycle regulation	development related elements
PsSPL16	ABRE	ACGTG	596	5	-	Arabidopsis thaliana	cis-acting element involved in the abscisic acid responsiveness	Hormone responsive elements
PsSPL16	ABRE	GCAACGTGTC	618	9	-	Hordeum vulgare	cis-acting element involved in the abscisic acid responsiveness	Hormone responsive elements
PsSPL16	ABRE	ACGTG	620	5	-	Arabidopsis thaliana	cis-acting element involved in the abscisic acid responsiveness	Hormone responsive elements
PsSPL16	Myb	CAACTG	1236	6	-	Arabidopsis thaliana		Other elements
PsSPL16	Myb	TAACTG	1430	6	+	Arabidopsis thaliana		Other elements
PsSPL16	CGTCA-motif	CGTCA	598	5	+	Hordeum vulgare	cis-acting regulatory element involved in the MeJA-responsiveness	Hormone responsive elements
PsSPL16	Unnamed__1	CGTGG	595	5	-	Zea mays	60K protein binding site	Other elements
PsSPL16	Myb-binding site	CAACAG	703	6	-	Nicotiana tabacum		Site-binding related elements
PsSPL16	MYB	CAACAG	703	6	-	Arabidopsis thaliana		Other elements
PsSPL16		motif_sequence	39	4	-	organism	short_function	Other elements
PsSPL16		motif_sequence	122	4	+	organism	short_function	Other elements
PsSPL16		motif_sequence	402	4	-	organism	short_function	Other elements
PsSPL16		motif_sequence	640	4	+	organism	short_function	Other elements
PsSPL16		motif_sequence	1296	4	-	organism	short_function	Other elements
PsSPL16		motif_sequence	1471	4	+	organism	short_function	Other elements
PsSPL16		motif_sequence	1941	4	+	organism	short_function	Other elements
PsSPL16	O2-site	GATGA(C/T)(A/G)TG(A/G)	1667	8	-	Zea mays	cis-acting regulatory element involved in zein metabolism regulation	development related elements
PsSPL16	CAAT-box	CAAAT	54	5	+	Pisum sativum	common cis-acting element in promoter and enhancer regions	Site-binding related elements
PsSPL16	CAAT-box	CAAT	77	4	-	Nicotiana glutinosa	common cis-acting element in promoter and enhancer regions	Site-binding related elements
PsSPL16	CAAT-box	CAAAT	102	5	+	Pisum sativum	common cis-acting element in promoter and enhancer regions	Site-binding related elements
PsSPL16	CAAT-box	CAAT	105	4	-	Nicotiana glutinosa	common cis-acting element in promoter and enhancer regions	Site-binding related elements
PsSPL16	CAAT-box	CAAT	143	4	-	Nicotiana glutinosa	common cis-acting element in promoter and enhancer regions	Site-binding related elements
PsSPL16	CAAT-box	CAAAT	182	5	+	Pisum sativum	common cis-acting element in promoter and enhancer regions	Site-binding related elements
PsSPL16	CAAT-box	CAAAT	187	5	+	Pisum sativum	common cis-acting element in promoter and enhancer regions	Site-binding related elements
PsSPL16	CAAT-box	CAAAT	200	5	+	Pisum sativum	common cis-acting element in promoter and enhancer regions	Site-binding related elements
PsSPL16	CAAT-box	CAAAT	229	5	-	Pisum sativum	common cis-acting element in promoter and enhancer regions	Site-binding related elements
PsSPL16	CAAT-box	CAAT	239	4	+	Nicotiana glutinosa	common cis-acting element in promoter and enhancer regions	Site-binding related elements
PsSPL16	CAAT-box	CAAAT	390	5	-	Pisum sativum	common cis-acting element in promoter and enhancer regions	Site-binding related elements
PsSPL16	CAAT-box	CCAAT	450	5	-	Arabidopsis thaliana	common cis-acting element in promoter and enhancer regions	Site-binding related elements
PsSPL16	CAAT-box	CAAT	457	4	+	Nicotiana glutinosa	common cis-acting element in promoter and enhancer regions	Site-binding related elements
PsSPL16	CAAT-box	CCAAT	535	5	-	Arabidopsis thaliana	common cis-acting element in promoter and enhancer regions	Site-binding related elements
PsSPL16	CAAT-box	CAAT	591	4	-	Nicotiana glutinosa	common cis-acting element in promoter and enhancer regions	Site-binding related elements
PsSPL16	CAAT-box	CAAT	687	4	-	Nicotiana glutinosa	common cis-acting element in promoter and enhancer regions	Site-binding related elements
PsSPL16	CAAT-box	CAAT	804	4	+	Nicotiana glutinosa	common cis-acting element in promoter and enhancer regions	Site-binding related elements
PsSPL16	CAAT-box	CAAT	821	4	+	Nicotiana glutinosa	common cis-acting element in promoter and enhancer regions	Site-binding related elements
PsSPL16	CAAT-box	CAAT	875	4	+	Nicotiana glutinosa	common cis-acting element in promoter and enhancer regions	Site-binding related elements
PsSPL16	CAAT-box	CAAT	912	4	+	Nicotiana glutinosa	common cis-acting element in promoter and enhancer regions	Site-binding related elements
PsSPL16	CAAT-box	CAAAT	914	5	-	Pisum sativum	common cis-acting element in promoter and enhancer regions	Site-binding related elements
PsSPL16	CAAT-box	CAAAT	959	5	+	Pisum sativum	common cis-acting element in promoter and enhancer regions	Site-binding related elements
PsSPL16	CAAT-box	CAAAT	967	5	+	Pisum sativum	common cis-acting element in promoter and enhancer regions	Site-binding related elements
PsSPL16	CAAT-box	CAAAT	1037	5	+	Pisum sativum	common cis-acting element in promoter and enhancer regions	Site-binding related elements
PsSPL16	CAAT-box	CAAT	1079	4	+	Nicotiana glutinosa	common cis-acting element in promoter and enhancer regions	Site-binding related elements
PsSPL16	CAAT-box	CAAAT	1099	5	+	Pisum sativum	common cis-acting element in promoter and enhancer regions	Site-binding related elements
PsSPL16	CAAT-box	CAAT	1140	4	+	Nicotiana glutinosa	common cis-acting element in promoter and enhancer regions	Site-binding related elements
PsSPL16	CAAT-box	CAAT	1156	4	-	Nicotiana glutinosa	common cis-acting element in promoter and enhancer regions	Site-binding related elements
PsSPL16	CAAT-box	CCAAT	1213	5	+	Arabidopsis thaliana	common cis-acting element in promoter and enhancer regions	Site-binding related elements
PsSPL16	CAAT-box	CAAT	1214	4	+	Nicotiana glutinosa	common cis-acting element in promoter and enhancer regions	Site-binding related elements
PsSPL16	CAAT-box	CCAAT	1269	5	+	Arabidopsis thaliana	common cis-acting element in promoter and enhancer regions	Site-binding related elements
PsSPL16	CAAT-box	CAAT	1270	4	+	Nicotiana glutinosa	common cis-acting element in promoter and enhancer regions	Site-binding related elements
PsSPL16	CAAT-box	CAAT	1307	4	+	Nicotiana glutinosa	common cis-acting element in promoter and enhancer regions	Site-binding related elements
PsSPL16	CAAT-box	CCAAT	1377	5	-	Arabidopsis thaliana	common cis-acting element in promoter and enhancer regions	Site-binding related elements
PsSPL16	CAAT-box	CAAT	1425	4	+	Nicotiana glutinosa	common cis-acting element in promoter and enhancer regions	Site-binding related elements
PsSPL16	CAAT-box	CAAT	1457	4	-	Nicotiana glutinosa	common cis-acting element in promoter and enhancer regions	Site-binding related elements
PsSPL16	CAAT-box	CAAT	1466	4	-	Nicotiana glutinosa	common cis-acting element in promoter and enhancer regions	Site-binding related elements
PsSPL16	CAAT-box	CAAT	1509	4	-	Nicotiana glutinosa	common cis-acting element in promoter and enhancer regions	Site-binding related elements
PsSPL16	CAAT-box	CAAAT	1571	5	-	Pisum sativum	common cis-acting element in promoter and enhancer regions	Site-binding related elements
PsSPL16	CAAT-box	CAAT	1590	4	+	Nicotiana glutinosa	common cis-acting element in promoter and enhancer regions	Site-binding related elements
PsSPL16	CAAT-box	CAAT	1617	4	-	Nicotiana glutinosa	common cis-acting element in promoter and enhancer regions	Site-binding related elements
PsSPL16	CAAT-box	CAAT	1639	4	+	Nicotiana glutinosa	common cis-acting element in promoter and enhancer regions	Site-binding related elements
PsSPL16	CAAT-box	CAAT	1731	4	+	Nicotiana glutinosa	common cis-acting element in promoter and enhancer regions	Site-binding related elements
PsSPL16	CAAT-box	CAAAT	1778	5	+	Pisum sativum	common cis-acting element in promoter and enhancer regions	Site-binding related elements
PsSPL16	CAAT-box	CAAAT	1794	5	+	Pisum sativum	common cis-acting element in promoter and enhancer regions	Site-binding related elements
PsSPL16	CAAT-box	CAAAT	1812	5	-	Pisum sativum	common cis-acting element in promoter and enhancer regions	Site-binding related elements
PsSPL16	CAAT-box	CAAAT	1870	5	+	Pisum sativum	common cis-acting element in promoter and enhancer regions	Site-binding related elements
PsSPL16	CAAT-box	CAAT	1898	4	-	Nicotiana glutinosa	common cis-acting element in promoter and enhancer regions	Site-binding related elements
PsSPL16	GA-motif	ATAGATAA	1315	8	+	Arabidopsis thaliana	part of a light responsive element	Light responsive elements
PsSPL16	MBS	CAACTG	1236	6	-	Arabidopsis thaliana	MYB binding site involved in drought-inducibility	Environmental stress-related element
PsSPL16	TATA	TATAAAAT	170	8	+	Arabidopsis thaliana		Other elements
PsSPL16	Unnamed__6	taTAAATATct	1652	10	-	Zea mays		Other elements
PsSPL16	Unnamed__6	taTAAATATct	1785	10	+	Zea mays		Other elements
PsSPL16	G-Box	CACGTT	620	6	+	Pisum sativum	cis-acting regulatory element involved in light responsiveness	Light responsive elements
PsSPL16	ERE	ATTTTAAA	1491	8	+	Nicotiana glutinos	estrogen response element	Hormone responsive elements
PsSPL16	ERE	ATTTTAAA	1686	8	+	Nicotiana glutinos	estrogen response element	Hormone responsive elements
PsSPL16	AT~TATA-box	TATATA	1651	6	-	Arabidopsis thaliana	Site-binding related elements	Promoter related element
PsSPL16	AT~TATA-box	TATATA	1850	6	-	Arabidopsis thaliana	Site-binding related elements	Promoter related element
PsSPL16	MYC	CATTTG	54	6	-	Arabidopsis thaliana		Other elements
PsSPL16	MYC	CATGTG	1164	6	-	Arabidopsis thaliana		Other elements
PsSPL16	MYC	CATTTG	1570	6	+	Arabidopsis thaliana		Other elements
PsSPL16	MYC	CATTTG	1794	6	-	Arabidopsis thaliana		Other elements
PsSPL16	MYB recognition site	CCGTTG	1882	6	-	Arabidopsis thaliana		Site-binding related elements
PsSPL16	AAGAA-motif	gGTAAAGAAA	111	9	+	Avena sativa	Relevant elements of Abscisic acid	Hormone responsive elements
PsSPL16	AAGAA-motif	gGTAAAGAAA	949	9	+	Avena sativa	Relevant elements of Abscisic acid	Hormone responsive elements
PsSPL16	AAGAA-motif	GAAAGAA	1223	7	-	Avena sativa	Relevant elements of Abscisic acid	Hormone responsive elements
PsSPL16	3-AF1 binding site	TAAGAGAGGAA	1697	10	+	Solanum tuberosum	light responsive element	Light responsive elements
PsSPL16	W box	TTGACC	369	6	-	Arabidopsis thaliana		Environmental stress-related element
PsSPL16	W box	TTGACC	454	6	-	Arabidopsis thaliana		Environmental stress-related element
PsSPL16	ARE	AAACCA	196	6	+	Zea mays	cis-acting regulatory element essential for the anaerobic induction	Environmental stress-related element
PsSPL16	ARE	AAACCA	232	6	-	Zea mays	cis-acting regulatory element essential for the anaerobic induction	Environmental stress-related element
PsSPL16	ARE	AAACCA	250	6	+	Zea mays	cis-acting regulatory element essential for the anaerobic induction	Environmental stress-related element
PsSPL16	ARE	AAACCA	682	6	+	Zea mays	cis-acting regulatory element essential for the anaerobic induction	Environmental stress-related element
PsSPL17	TATA	TATAAAAT	736	8	-	Arabidopsis thaliana		Other elements
PsSPL17	ABRE3a	TACGTG	842	6	+	Zea mays	Relevant elements of Abscisic acid	Hormone responsive elements
PsSPL17	DRE1	ACCGAGA	146	7	+	Zea mays	Dehydration Response Element (DRE)	Environmental stress-related element
PsSPL17	CARE	CAACTCAC	1038	8	+	Oryza sativa		Other elements
PsSPL17	O2-site	GATGATGTGG	569	9	+	Zea mays	cis-acting regulatory element involved in zein metabolism regulation	development related elements
PsSPL17	TC-rich repeats	ATTCTCTAAC	105	9	-	Nicotiana tabacum	cis-acting element involved in defense and stress responsiveness	Environmental stress-related element
PsSPL17	CAAT-box	CAAT	33	4	-	Nicotiana glutinosa	common cis-acting element in promoter and enhancer regions	Site-binding related elements
PsSPL17	CAAT-box	CAAT	60	4	-	Nicotiana glutinosa	common cis-acting element in promoter and enhancer regions	Site-binding related elements
PsSPL17	CAAT-box	CAAT	231	4	+	Nicotiana glutinosa	common cis-acting element in promoter and enhancer regions	Site-binding related elements
PsSPL17	CAAT-box	CAAAT	237	5	+	Pisum sativum	common cis-acting element in promoter and enhancer regions	Site-binding related elements
PsSPL17	CAAT-box	CAAAT	240	5	-	Pisum sativum	common cis-acting element in promoter and enhancer regions	Site-binding related elements
PsSPL17	CAAT-box	CAAT	272	4	+	Nicotiana glutinosa	common cis-acting element in promoter and enhancer regions	Site-binding related elements
PsSPL17	CAAT-box	CAAAT	309	5	+	Pisum sativum	common cis-acting element in promoter and enhancer regions	Site-binding related elements
PsSPL17	CAAT-box	CAAT	332	4	-	Nicotiana glutinosa	common cis-acting element in promoter and enhancer regions	Site-binding related elements
PsSPL17	CAAT-box	CAAT	390	4	-	Nicotiana glutinosa	common cis-acting element in promoter and enhancer regions	Site-binding related elements
PsSPL17	CAAT-box	CAAT	402	4	+	Nicotiana glutinosa	common cis-acting element in promoter and enhancer regions	Site-binding related elements
PsSPL17	CAAT-box	CAAT	417	4	-	Nicotiana glutinosa	common cis-acting element in promoter and enhancer regions	Site-binding related elements
PsSPL17	CAAT-box	CAAAT	437	5	-	Pisum sativum	common cis-acting element in promoter and enhancer regions	Site-binding related elements
PsSPL17	CAAT-box	CCAAT	515	5	-	Arabidopsis thaliana	common cis-acting element in promoter and enhancer regions	Site-binding related elements
PsSPL17	CAAT-box	CAAT	522	4	-	Nicotiana glutinosa	common cis-acting element in promoter and enhancer regions	Site-binding related elements
PsSPL17	CAAT-box	CAAT	568	4	+	Nicotiana glutinosa	common cis-acting element in promoter and enhancer regions	Site-binding related elements
PsSPL17	CAAT-box	CAAAT	588	5	-	Pisum sativum	common cis-acting element in promoter and enhancer regions	Site-binding related elements
PsSPL17	CAAT-box	CAAT	595	4	-	Nicotiana glutinosa	common cis-acting element in promoter and enhancer regions	Site-binding related elements
PsSPL17	CAAT-box	CAAT	605	4	-	Nicotiana glutinosa	common cis-acting element in promoter and enhancer regions	Site-binding related elements
PsSPL17	CAAT-box	CAAT	612	4	-	Nicotiana glutinosa	common cis-acting element in promoter and enhancer regions	Site-binding related elements
PsSPL17	CAAT-box	CAAT	663	4	+	Nicotiana glutinosa	common cis-acting element in promoter and enhancer regions	Site-binding related elements
PsSPL17	CAAT-box	CCAAT	759	5	-	Arabidopsis thaliana	common cis-acting element in promoter and enhancer regions	Site-binding related elements
PsSPL17	CAAT-box	CAAAT	894	5	-	Pisum sativum	common cis-acting element in promoter and enhancer regions	Site-binding related elements
PsSPL17	CAAT-box	CAAAT	899	5	-	Pisum sativum	common cis-acting element in promoter and enhancer regions	Site-binding related elements
PsSPL17	CAAT-box	CAAAT	927	5	-	Pisum sativum	common cis-acting element in promoter and enhancer regions	Site-binding related elements
PsSPL17	CAAT-box	CAAT	940	4	-	Nicotiana glutinosa	common cis-acting element in promoter and enhancer regions	Site-binding related elements
PsSPL17	CAAT-box	CAAT	1291	4	-	Nicotiana glutinosa	common cis-acting element in promoter and enhancer regions	Site-binding related elements
PsSPL17	CAAT-box	CAAAT	1343	5	-	Pisum sativum	common cis-acting element in promoter and enhancer regions	Site-binding related elements
PsSPL17	CAAT-box	CAAT	1436	4	+	Nicotiana glutinosa	common cis-acting element in promoter and enhancer regions	Site-binding related elements
PsSPL17	CAAT-box	CAAT	1486	4	+	Nicotiana glutinosa	common cis-acting element in promoter and enhancer regions	Site-binding related elements
PsSPL17	CAAT-box	CCAAT	1531	5	+	Arabidopsis thaliana	common cis-acting element in promoter and enhancer regions	Site-binding related elements
PsSPL17	CAAT-box	CAAT	1532	4	+	Nicotiana glutinosa	common cis-acting element in promoter and enhancer regions	Site-binding related elements
PsSPL17	CAAT-box	CAAT	1600	4	-	Nicotiana glutinosa	common cis-acting element in promoter and enhancer regions	Site-binding related elements
PsSPL17	CAAT-box	CCAAT	1608	5	+	Arabidopsis thaliana	common cis-acting element in promoter and enhancer regions	Site-binding related elements
PsSPL17	CAAT-box	CAAT	1609	4	+	Nicotiana glutinosa	common cis-acting element in promoter and enhancer regions	Site-binding related elements
PsSPL17	CAAT-box	CAAAT	1622	5	+	Pisum sativum	common cis-acting element in promoter and enhancer regions	Site-binding related elements
PsSPL17	CAAT-box	CAAAT	1625	5	-	Pisum sativum	common cis-acting element in promoter and enhancer regions	Site-binding related elements
PsSPL17	CAAT-box	CAAT	1687	4	-	Nicotiana glutinosa	common cis-acting element in promoter and enhancer regions	Site-binding related elements
PsSPL17	CAAT-box	CAAAT	1696	5	+	Pisum sativum	common cis-acting element in promoter and enhancer regions	Site-binding related elements
PsSPL17	CAAT-box	CAAT	1711	4	+	Nicotiana glutinosa	common cis-acting element in promoter and enhancer regions	Site-binding related elements
PsSPL17	CAAT-box	CAAT	1749	4	+	Nicotiana glutinosa	common cis-acting element in promoter and enhancer regions	Site-binding related elements
PsSPL17	CAAT-box	CAAT	1834	4	-	Nicotiana glutinosa	common cis-acting element in promoter and enhancer regions	Site-binding related elements
PsSPL17	CAAT-box	CAAAT	1885	5	+	Pisum sativum	common cis-acting element in promoter and enhancer regions	Site-binding related elements
PsSPL17	CAAT-box	CAAT	1975	4	-	Nicotiana glutinosa	common cis-acting element in promoter and enhancer regions	Site-binding related elements
PsSPL17	Gap-box	CAAATGAA(A/G)A	922	9.5	-	Arabidopsis thaliana	part of a light responsive element	Light responsive elements
PsSPL17	P-box	CCTTTTG	855	7	+	Oryza sativa	gibberellin-responsive element	Hormone responsive elements
PsSPL17	ARE	AAACCA	827	6	-	Zea mays	cis-acting regulatory element essential for the anaerobic induction	Environmental stress-related element
PsSPL17	ARE	AAACCA	860	6	-	Zea mays	cis-acting regulatory element essential for the anaerobic induction	Environmental stress-related element
PsSPL17	ARE	AAACCA	1126	6	-	Zea mays	cis-acting regulatory element essential for the anaerobic induction	Environmental stress-related element
PsSPL17	AAGAA-motif	gGTAAAGAAA	70	9	-	Avena sativa	Relevant elements of Abscisic acid	Hormone responsive elements
PsSPL17	AAGAA-motif	GAAAGAA	1421	7	-	Avena sativa	Relevant elements of Abscisic acid	Hormone responsive elements
PsSPL17	AAGAA-motif	GAAAGAA	1629	7	+	Avena sativa	Relevant elements of Abscisic acid	Hormone responsive elements
PsSPL17	G-Box	CACGTG	725	6	+	Pisum sativum	cis-acting regulatory element involved in light responsiveness	Light responsive elements
PsSPL17	G-Box	CACGTG	1232	6	-	Pisum sativum	cis-acting regulatory element involved in light responsiveness	Light responsive elements
PsSPL17	MYB-like sequence	TAACCA	1099	6	-	Arabidopsis thaliana		Other elements
PsSPL17	TCA-element	TCAGAAGAGG	806	9	+	Brassica oleracea	cis-acting element involved in salicylic acid responsiveness	Hormone responsive elements
PsSPL17	ERE	ATTTTAAA	1257	8	+	Nicotiana glutinos	estrogen response element	Hormone responsive elements
PsSPL17	ERE	ATTTTAAA	1439	8	-	Nicotiana glutinos	estrogen response element	Hormone responsive elements
PsSPL17	MYC	CATTTG	893	6	+	Arabidopsis thaliana		Other elements
PsSPL17	MYC	CATTTG	926	6	+	Arabidopsis thaliana		Other elements
PsSPL17	MYC	CATGTG	1031	6	+	Arabidopsis thaliana		Other elements
PsSPL17	AT~TATA-box	TATATAAA	1168	8	-	Arabidopsis thaliana	Site-binding related elements	Promoter related element
PsSPL17	AT~TATA-box	TATATA	1170	6	-	Arabidopsis thaliana	Site-binding related elements	Promoter related element
PsSPL17	G-box	CACGTG	725	6	+	Arabidopsis thaliana	cis-acting regulatory element involved in light responsiveness	Light responsive elements
PsSPL17	G-box	TACGTG	842	6	+	Arabidopsis thaliana	cis-acting regulatory element involved in light responsiveness	Light responsive elements
PsSPL17	G-box	CACGTG	1232	6	-	Arabidopsis thaliana	cis-acting regulatory element involved in light responsiveness	Light responsive elements
PsSPL17	ABRE4	CACGTA	842	6	-	Zea mays	Relevant elements of Abscisic acid	Hormone responsive elements
PsSPL17	TGA-element	AACGAC	407	6	+	Brassica oleracea	auxin-responsive element	Hormone responsive elements
PsSPL17	TGA-element	AACGAC	1018	6	-	Brassica oleracea	auxin-responsive element	Hormone responsive elements
PsSPL17	as-1	TGACG	163	5	+	Arabidopsis thaliana		Site-binding related elements
PsSPL17	as-1	TGACG	293	5	-	Arabidopsis thaliana		Site-binding related elements
PsSPL17	TATA-box	TATA	422	4	+	Arabidopsis thaliana	core promoter element around -30 of transcription start	Promoter related element
PsSPL17	TATA-box	ATTATA	665	6	+	Brassica napus	core promoter element around -30 of transcription start	Promoter related element
PsSPL17	TATA-box	TATAA	666	5	-	Arabidopsis thaliana	core promoter element around -30 of transcription start	Promoter related element
PsSPL17	TATA-box	TATA	667	4	+	Arabidopsis thaliana	core promoter element around -30 of transcription start	Promoter related element
PsSPL17	TATA-box	TATAAAA	737	7	-	Pisum sativum	core promoter element around -30 of transcription start	Promoter related element
PsSPL17	TATA-box	TATAAA	738	6	-	Helianthus annuus	core promoter element around -30 of transcription start	Promoter related element
PsSPL17	TATA-box	TATAA	739	5	-	Arabidopsis thaliana	core promoter element around -30 of transcription start	Promoter related element
PsSPL17	TATA-box	TATA	740	4	+	Arabidopsis thaliana	core promoter element around -30 of transcription start	Promoter related element
PsSPL17	TATA-box	ATTATA	986	6	+	Brassica napus	core promoter element around -30 of transcription start	Promoter related element
PsSPL17	TATA-box	TATAA	987	5	-	Arabidopsis thaliana	core promoter element around -30 of transcription start	Promoter related element
PsSPL17	TATA-box	TATA	988	4	+	Arabidopsis thaliana	core promoter element around -30 of transcription start	Promoter related element
PsSPL17	TATA-box	TATA	1049	4	-	Arabidopsis thaliana	core promoter element around -30 of transcription start	Promoter related element
PsSPL17	TATA-box	taTATAAAtc	1114	9	+	Arabidopsis thaliana	core promoter element around -30 of transcription start	Promoter related element
PsSPL17	TATA-box	TATAA	1115	5	-	Arabidopsis thaliana	core promoter element around -30 of transcription start	Promoter related element
PsSPL17	TATA-box	TATA	1116	4	-	Arabidopsis thaliana	core promoter element around -30 of transcription start	Promoter related element
PsSPL17	TATA-box	taTATAAAtc	1166	9	-	Arabidopsis thaliana	core promoter element around -30 of transcription start	Promoter related element
PsSPL17	TATA-box	TATAAAT	1167	7	-	Brassica juncea	core promoter element around -30 of transcription start	Promoter related element
PsSPL17	TATA-box	TATAAA	1168	6	-	Helianthus annuus	core promoter element around -30 of transcription start	Promoter related element
PsSPL17	TATA-box	TATATAA	1169	7	-	Arabidopsis thaliana	core promoter element around -30 of transcription start	Promoter related element
PsSPL17	TATA-box	TATATA	1170	6	-	Arabidopsis thaliana	core promoter element around -30 of transcription start	Promoter related element
PsSPL17	TATA-box	ATATAT	1171	6	-	Brassica napus	core promoter element around -30 of transcription start	Promoter related element
PsSPL17	TATA-box	TATA	1172	4	-	Arabidopsis thaliana	core promoter element around -30 of transcription start	Promoter related element
PsSPL17	TATA-box	TACAAAA	1248	7	+	Oryza sativa	core promoter element around -30 of transcription start	Promoter related element
PsSPL17	TATA-box	TATTTAAA	1259	8	-	Arabidopsis thaliana	core promoter element around -30 of transcription start	Promoter related element
PsSPL17	TATA-box	TATAAAA	1499	7	-	Pisum sativum	core promoter element around -30 of transcription start	Promoter related element
PsSPL17	TATA-box	TATAAA	1500	6	-	Helianthus annuus	core promoter element around -30 of transcription start	Promoter related element
PsSPL17	TATA-box	TATAA	1501	5	-	Arabidopsis thaliana	core promoter element around -30 of transcription start	Promoter related element
PsSPL17	TATA-box	TATATTTATATTT	1502	12	+	Avena sativa	core promoter element around -30 of transcription start	Promoter related element
PsSPL17	TATA-box	TATAAATA	1504	8	-	Daucus carota	core promoter element around -30 of transcription start	Promoter related element
PsSPL17	TATA-box	TATAAAT	1505	7	-	Brassica juncea	core promoter element around -30 of transcription start	Promoter related element
PsSPL17	TATA-box	TATAAA	1506	6	-	Helianthus annuus	core promoter element around -30 of transcription start	Promoter related element
PsSPL17	TATA-box	TATAA	1507	5	-	Arabidopsis thaliana	core promoter element around -30 of transcription start	Promoter related element
PsSPL17	TATA-box	TATA	1508	4	-	Arabidopsis thaliana	core promoter element around -30 of transcription start	Promoter related element
PsSPL17	TATA-box	TACAAAA	1580	7	+	Oryza sativa	core promoter element around -30 of transcription start	Promoter related element
PsSPL17	TATA-box	TATA	1618	4	-	Arabidopsis thaliana	core promoter element around -30 of transcription start	Promoter related element
PsSPL17	TATA-box	ATATAA	1635	6	+	Brassica oleracea	core promoter element around -30 of transcription start	Promoter related element
PsSPL17	TATA-box	TATA	1636	4	-	Arabidopsis thaliana	core promoter element around -30 of transcription start	Promoter related element
PsSPL17	TATA-box	TACAAAA	1714	7	+	Oryza sativa	core promoter element around -30 of transcription start	Promoter related element
PsSPL17	TATA-box	ATATAA	1875	6	+	Brassica oleracea	core promoter element around -30 of transcription start	Promoter related element
PsSPL17	TATA-box	TATA	1876	4	-	Arabidopsis thaliana	core promoter element around -30 of transcription start	Promoter related element
PsSPL17	TATA-box	TATA	1911	4	-	Arabidopsis thaliana	core promoter element around -30 of transcription start	Promoter related element
PsSPL17	TATA-box	ATATAA	1915	6	+	Brassica oleracea	core promoter element around -30 of transcription start	Promoter related element
PsSPL17	TATA-box	TATA	1916	4	-	Arabidopsis thaliana	core promoter element around -30 of transcription start	Promoter related element
PsSPL17	TATA-box	TATAA	1944	5	-	Arabidopsis thaliana	core promoter element around -30 of transcription start	Promoter related element
PsSPL17	TATA-box	TATA	1945	4	-	Arabidopsis thaliana	core promoter element around -30 of transcription start	Promoter related element
PsSPL17	TCT-motif	TCTTAC	1009	6	-	Arabidopsis thaliana	part of a light responsive element	Light responsive elements
PsSPL17	TGACG-motif	TGACG	163	5	+	Hordeum vulgare	cis-acting regulatory element involved in the MeJA-responsiveness	Hormone responsive elements
PsSPL17	TGACG-motif	TGACG	293	5	-	Hordeum vulgare	cis-acting regulatory element involved in the MeJA-responsiveness	Hormone responsive elements
PsSPL17	GATA-motif	AAGGATAAGG	277	9	+	Solanum tuberosum	part of a light responsive element	Light responsive elements
PsSPL17	GATA-motif	GATAGGA	1137	7	-	Arabidopsis thaliana	part of a light responsive element	Light responsive elements
PsSPL17	GATA-motif	AAGGATAAGG	1390	9	-	Solanum tuberosum	part of a light responsive element	Light responsive elements
PsSPL17	CGTCA-motif	CGTCA	163	5	-	Hordeum vulgare	cis-acting regulatory element involved in the MeJA-responsiveness	Hormone responsive elements
PsSPL17	CGTCA-motif	CGTCA	293	5	+	Hordeum vulgare	cis-acting regulatory element involved in the MeJA-responsiveness	Hormone responsive elements
PsSPL17	Myb	TAACTG	1676	6	-	Arabidopsis thaliana		Other elements
PsSPL17	Unnamed__1	CGTGG	379	5	-	Zea mays	60K protein binding site	Other elements
PsSPL17	CAT-box	GCCACT	793	6	+	Arabidopsis thaliana	cis-acting regulatory element related to meristem expression	development related elements
PsSPL17	MYB	TAACCA	1099	6	-	Arabidopsis thaliana		Other elements
PsSPL17		motif_sequence	93	4	+	organism	short_function	Other elements
PsSPL17		motif_sequence	101	4	-	organism	short_function	Other elements
PsSPL17		motif_sequence	151	4	-	organism	short_function	Other elements
PsSPL17		motif_sequence	370	4	+	organism	short_function	Other elements
PsSPL17		motif_sequence	459	4	+	organism	short_function	Other elements
PsSPL17		motif_sequence	697	4	-	organism	short_function	Other elements
PsSPL17		motif_sequence	851	4	+	organism	short_function	Other elements
PsSPL17		motif_sequence	921	4	+	organism	short_function	Other elements
PsSPL17		motif_sequence	1081	4	-	organism	short_function	Other elements
PsSPL17		motif_sequence	1089	4	-	organism	short_function	Other elements
PsSPL17		motif_sequence	1133	4	+	organism	short_function	Other elements
PsSPL17		motif_sequence	1194	4	+	organism	short_function	Other elements
PsSPL17		motif_sequence	1294	4	-	organism	short_function	Other elements
PsSPL17		motif_sequence	1412	4	+	organism	short_function	Other elements
PsSPL17		motif_sequence	1525	4	-	organism	short_function	Other elements
PsSPL17		motif_sequence	1699	4	+	organism	short_function	Other elements
PsSPL17		motif_sequence	1896	4	+	organism	short_function	Other elements
PsSPL17	Box 4	ATTAAT	1445	6	-	Petroselinum crispum	part of a conserved DNA module involved in light responsiveness	Light responsive elements
PsSPL17	Box 4	ATTAAT	1467	6	-	Petroselinum crispum	part of a conserved DNA module involved in light responsiveness	Light responsive elements
PsSPL17	Box 4	ATTAAT	1572	6	-	Petroselinum crispum	part of a conserved DNA module involved in light responsiveness	Light responsive elements
PsSPL17	Box 4	ATTAAT	1590	6	-	Petroselinum crispum	part of a conserved DNA module involved in light responsiveness	Light responsive elements
PsSPL17	Unnamed__4	CTCC	19	4	+	Petroselinum hortense		Other elements
PsSPL17	Unnamed__4	CTCC	451	4	+	Petroselinum hortense		Other elements
PsSPL17	Unnamed__4	CTCC	648	4	+	Petroselinum hortense		Other elements
PsSPL17	Unnamed__4	CTCC	697	4	-	Petroselinum hortense		Other elements
PsSPL17	Unnamed__4	CTCC	853	4	+	Petroselinum hortense		Other elements
PsSPL17	Unnamed__4	CTCC	1081	4	-	Petroselinum hortense		Other elements
PsSPL17	Unnamed__4	CTCC	1325	4	+	Petroselinum hortense		Other elements
PsSPL17	Unnamed__4	CTCC	1691	4	+	Petroselinum hortense		Other elements
PsSPL17	Unnamed__4	CTCC	1701	4	+	Petroselinum hortense		Other elements
PsSPL17	Unnamed__4	CTCC	1758	4	+	Petroselinum hortense		Other elements
PsSPL17	Unnamed__4	CTCC	1777	4	+	Petroselinum hortense		Other elements
PsSPL17	ABRE	CACGTG	725	6	+	Arabidopsis thaliana	cis-acting element involved in the abscisic acid responsiveness	Hormone responsive elements
PsSPL17	ABRE	ACGTG	726	5	+	Arabidopsis thaliana	cis-acting element involved in the abscisic acid responsiveness	Hormone responsive elements
PsSPL17	ABRE	ACGTG	843	5	+	Arabidopsis thaliana	cis-acting element involved in the abscisic acid responsiveness	Hormone responsive elements
PsSPL17	ABRE	CACGTG	1232	6	-	Arabidopsis thaliana	cis-acting element involved in the abscisic acid responsiveness	Hormone responsive elements
PsSPL17	ABRE	ACGTG	1233	5	+	Arabidopsis thaliana	cis-acting element involved in the abscisic acid responsiveness	Hormone responsive elements
PsSPL17	I-box	AGATAAGG	1390	8	-	Triticum aestivum	part of a light responsive element	Light responsive elements
PsSPL18	CARE	CAACTCCC	1409	8	+	Oryza sativa		Other elements
PsSPL18	circadian	CAAAGATATC	578	9	+	Lycopersicon esculentum	cis-acting regulatory element involved in circadian control	development related elements
PsSPL18	TATA	TATAAAAT	208	8	-	Arabidopsis thaliana		Other elements
PsSPL18	TATA	TATAAAAT	749	8	+	Arabidopsis thaliana		Other elements
PsSPL18	TATA	TATAAAAT	877	8	-	Arabidopsis thaliana		Other elements
PsSPL18	TATA	TATAAAAT	1025	8	+	Arabidopsis thaliana		Other elements
PsSPL18	TATA	TATAAAAT	1678	8	+	Arabidopsis thaliana		Other elements
PsSPL18	MBS	CAACTG	1302	6	+	Arabidopsis thaliana	MYB binding site involved in drought-inducibility	Environmental stress-related element
PsSPL18	GA-motif	ATAGATAA	770	8	+	Arabidopsis thaliana	part of a light responsive element	Light responsive elements
PsSPL18	AT1-motif	AATTATTTTTTATT	605	13	-	Solanum tuberosum	part of a light responsive module	Light responsive elements
PsSPL18	CAAT-box	CAAT	177	4	+	Nicotiana glutinosa	common cis-acting element in promoter and enhancer regions	Site-binding related elements
PsSPL18	CAAT-box	CAAT	264	4	+	Nicotiana glutinosa	common cis-acting element in promoter and enhancer regions	Site-binding related elements
PsSPL18	CAAT-box	CAAT	268	4	+	Nicotiana glutinosa	common cis-acting element in promoter and enhancer regions	Site-binding related elements
PsSPL18	CAAT-box	CAAAT	275	5	+	Pisum sativum	common cis-acting element in promoter and enhancer regions	Site-binding related elements
PsSPL18	CAAT-box	CAAAT	338	5	+	Pisum sativum	common cis-acting element in promoter and enhancer regions	Site-binding related elements
PsSPL18	CAAT-box	CAAAT	430	5	+	Pisum sativum	common cis-acting element in promoter and enhancer regions	Site-binding related elements
PsSPL18	CAAT-box	CAAAT	506	5	+	Pisum sativum	common cis-acting element in promoter and enhancer regions	Site-binding related elements
PsSPL18	CAAT-box	CAAT	616	4	-	Nicotiana glutinosa	common cis-acting element in promoter and enhancer regions	Site-binding related elements
PsSPL18	CAAT-box	CAAT	632	4	-	Nicotiana glutinosa	common cis-acting element in promoter and enhancer regions	Site-binding related elements
PsSPL18	CAAT-box	CAAT	662	4	-	Nicotiana glutinosa	common cis-acting element in promoter and enhancer regions	Site-binding related elements
PsSPL18	CAAT-box	CAAT	743	4	-	Nicotiana glutinosa	common cis-acting element in promoter and enhancer regions	Site-binding related elements
PsSPL18	CAAT-box	CCAAT	761	5	+	Arabidopsis thaliana	common cis-acting element in promoter and enhancer regions	Site-binding related elements
PsSPL18	CAAT-box	CAAT	762	4	+	Nicotiana glutinosa	common cis-acting element in promoter and enhancer regions	Site-binding related elements
PsSPL18	CAAT-box	CCAAT	905	5	-	Arabidopsis thaliana	common cis-acting element in promoter and enhancer regions	Site-binding related elements
PsSPL18	CAAT-box	CAAAT	911	5	+	Pisum sativum	common cis-acting element in promoter and enhancer regions	Site-binding related elements
PsSPL18	CAAT-box	CAAAT	934	5	+	Pisum sativum	common cis-acting element in promoter and enhancer regions	Site-binding related elements
PsSPL18	CAAT-box	CAAAT	1013	5	+	Pisum sativum	common cis-acting element in promoter and enhancer regions	Site-binding related elements
PsSPL18	CAAT-box	CAAT	1078	4	+	Nicotiana glutinosa	common cis-acting element in promoter and enhancer regions	Site-binding related elements
PsSPL18	CAAT-box	CAAAT	1251	5	-	Pisum sativum	common cis-acting element in promoter and enhancer regions	Site-binding related elements
PsSPL18	CAAT-box	CAAAT	1369	5	+	Pisum sativum	common cis-acting element in promoter and enhancer regions	Site-binding related elements
PsSPL18	CAAT-box	CCAAT	1382	5	+	Arabidopsis thaliana	common cis-acting element in promoter and enhancer regions	Site-binding related elements
PsSPL18	CAAT-box	CAAT	1383	4	+	Nicotiana glutinosa	common cis-acting element in promoter and enhancer regions	Site-binding related elements
PsSPL18	CAAT-box	CAACCAACTCC	1405	10	+	Arabidopsis thaliana	common cis-acting element in promoter and enhancer regions	Site-binding related elements
PsSPL18	CAAT-box	CCAAT	1454	5	+	Arabidopsis thaliana	common cis-acting element in promoter and enhancer regions	Site-binding related elements
PsSPL18	CAAT-box	CAAT	1455	4	+	Nicotiana glutinosa	common cis-acting element in promoter and enhancer regions	Site-binding related elements
PsSPL18	CAAT-box	CAAT	1593	4	+	Nicotiana glutinosa	common cis-acting element in promoter and enhancer regions	Site-binding related elements
PsSPL18	CAAT-box	CAAAT	1668	5	+	Pisum sativum	common cis-acting element in promoter and enhancer regions	Site-binding related elements
PsSPL18	CAAT-box	CAAT	1760	4	-	Nicotiana glutinosa	common cis-acting element in promoter and enhancer regions	Site-binding related elements
PsSPL18	CAAT-box	CAAAT	1787	5	+	Pisum sativum	common cis-acting element in promoter and enhancer regions	Site-binding related elements
PsSPL18	O2-site	GATGA(C/T)(A/G)TG(A/G)	1318	8	+	Zea mays	cis-acting regulatory element involved in zein metabolism regulation	development related elements
PsSPL18	O2-site	GATGATGTGG	1552	9	-	Zea mays	cis-acting regulatory element involved in zein metabolism regulation	development related elements
PsSPL18	TC-rich repeats	ATTCTCTAAC	155	9	-	Nicotiana tabacum	cis-acting element involved in defense and stress responsiveness	Environmental stress-related element
PsSPL18	AAGAA-motif	gGTAAAGAAA	773	9	+	Avena sativa	Relevant elements of Abscisic acid	Hormone responsive elements
PsSPL18	MYC	CATTTG	275	6	-	Arabidopsis thaliana		Other elements
PsSPL18	MYC	CATGTG	455	6	-	Arabidopsis thaliana		Other elements
PsSPL18	AT~TATA-box	TATATA	312	6	+	Arabidopsis thaliana	Site-binding related elements	Promoter related element
PsSPL18	AT~TATA-box	TATATA	377	6	+	Arabidopsis thaliana	Site-binding related elements	Promoter related element
PsSPL18	AT~TATA-box	TATATA	464	6	+	Arabidopsis thaliana	Site-binding related elements	Promoter related element
PsSPL18	AT~TATA-box	TATATA	466	6	+	Arabidopsis thaliana	Site-binding related elements	Promoter related element
PsSPL18	AT~TATA-box	TATATA	468	6	+	Arabidopsis thaliana	Site-binding related elements	Promoter related element
PsSPL18	AT~TATA-box	TATATA	470	6	+	Arabidopsis thaliana	Site-binding related elements	Promoter related element
PsSPL18	AT~TATA-box	TATATA	472	6	+	Arabidopsis thaliana	Site-binding related elements	Promoter related element
PsSPL18	AT~TATA-box	TATATA	474	6	+	Arabidopsis thaliana	Site-binding related elements	Promoter related element
PsSPL18	AT~TATA-box	TATATA	476	6	+	Arabidopsis thaliana	Site-binding related elements	Promoter related element
PsSPL18	AT~TATA-box	TATATA	478	6	+	Arabidopsis thaliana	Site-binding related elements	Promoter related element
PsSPL18	AT~TATA-box	TATATA	480	6	+	Arabidopsis thaliana	Site-binding related elements	Promoter related element
PsSPL18	AT~TATA-box	TATATA	482	6	+	Arabidopsis thaliana	Site-binding related elements	Promoter related element
PsSPL18	AT~TATA-box	TATATA	484	6	+	Arabidopsis thaliana	Site-binding related elements	Promoter related element
PsSPL18	AT~TATA-box	TATATA	486	6	+	Arabidopsis thaliana	Site-binding related elements	Promoter related element
PsSPL18	AT~TATA-box	TATATA	488	6	+	Arabidopsis thaliana	Site-binding related elements	Promoter related element
PsSPL18	AT~TATA-box	TATATA	490	6	+	Arabidopsis thaliana	Site-binding related elements	Promoter related element
PsSPL18	AT~TATA-box	TATATAAA	879	8	-	Arabidopsis thaliana	Site-binding related elements	Promoter related element
PsSPL18	AT~TATA-box	TATATA	881	6	+	Arabidopsis thaliana	Site-binding related elements	Promoter related element
PsSPL18	AT~TATA-box	TATATA	1021	6	-	Arabidopsis thaliana	Site-binding related elements	Promoter related element
PsSPL18	AT~TATA-box	TATATA	1023	6	-	Arabidopsis thaliana	Site-binding related elements	Promoter related element
PsSPL18	AT~TATA-box	TATATAAA	1058	8	-	Arabidopsis thaliana	Site-binding related elements	Promoter related element
PsSPL18	AT~TATA-box	TATATA	1060	6	-	Arabidopsis thaliana	Site-binding related elements	Promoter related element
PsSPL18	AT~TATA-box	TATATAAA	1672	8	-	Arabidopsis thaliana	Site-binding related elements	Promoter related element
PsSPL18	AT~TATA-box	TATATA	1674	6	-	Arabidopsis thaliana	Site-binding related elements	Promoter related element
PsSPL18	AT~TATA-box	TATATA	1676	6	-	Arabidopsis thaliana	Site-binding related elements	Promoter related element
PsSPL18	ERE	ATTTCATA	497	8	-	Nicotiana glutinos	estrogen response element	Hormone responsive elements
PsSPL18	G-Box	CACGTT	127	6	-	Pisum sativum	cis-acting regulatory element involved in light responsiveness	Light responsive elements
PsSPL18	MYB-like sequence	TAACCA	102	6	-	Arabidopsis thaliana		Other elements
PsSPL18	Unnamed__6	taTAAATATct	54	10	-	Zea mays		Other elements
PsSPL18	Unnamed__6	taTAAATATct	952	10	+	Zea mays		Other elements
PsSPL18	DRE core	GCCGAC	1432	6	-	Arabidopsis thaliana	Dehydration Response Element (DRE)	Environmental stress-related element
PsSPL18	as-1	TGACG	195	5	-	Arabidopsis thaliana		Site-binding related elements
PsSPL18	as-1	TGACG	320	5	-	Arabidopsis thaliana		Site-binding related elements
PsSPL18	TATA-box	TATAAATA	57	8	-	Daucus carota	core promoter element around -30 of transcription start	Promoter related element
PsSPL18	TATA-box	TATAAAT	58	7	-	Brassica juncea	core promoter element around -30 of transcription start	Promoter related element
PsSPL18	TATA-box	TATAAA	59	6	-	Helianthus annuus	core promoter element around -30 of transcription start	Promoter related element
PsSPL18	TATA-box	TATAA	60	5	-	Arabidopsis thaliana	core promoter element around -30 of transcription start	Promoter related element
PsSPL18	TATA-box	TATA	61	4	+	Arabidopsis thaliana	core promoter element around -30 of transcription start	Promoter related element
PsSPL18	TATA-box	TAAAGATT	63	8	+	Arabidopsis thaliana	core promoter element around -30 of transcription start	Promoter related element
PsSPL18	TATA-box	TATAAAA	169	7	-	Pisum sativum	core promoter element around -30 of transcription start	Promoter related element
PsSPL18	TATA-box	TATAAA	170	6	-	Helianthus annuus	core promoter element around -30 of transcription start	Promoter related element
PsSPL18	TATA-box	TATAA	171	5	-	Arabidopsis thaliana	core promoter element around -30 of transcription start	Promoter related element
PsSPL18	TATA-box	TATA	172	4	+	Arabidopsis thaliana	core promoter element around -30 of transcription start	Promoter related element
PsSPL18	TATA-box	TATAAAA	209	7	-	Pisum sativum	core promoter element around -30 of transcription start	Promoter related element
PsSPL18	TATA-box	TATAAA	210	6	-	Helianthus annuus	core promoter element around -30 of transcription start	Promoter related element
PsSPL18	TATA-box	TATAA	211	5	-	Arabidopsis thaliana	core promoter element around -30 of transcription start	Promoter related element
PsSPL18	TATA-box	TATA	212	4	+	Arabidopsis thaliana	core promoter element around -30 of transcription start	Promoter related element
PsSPL18	TATA-box	TATATA	312	6	+	Arabidopsis thaliana	core promoter element around -30 of transcription start	Promoter related element
PsSPL18	TATA-box	TATA	314	4	+	Arabidopsis thaliana	core promoter element around -30 of transcription start	Promoter related element
PsSPL18	TATA-box	TATA	365	4	+	Arabidopsis thaliana	core promoter element around -30 of transcription start	Promoter related element
PsSPL18	TATA-box	TATATA	377	6	+	Arabidopsis thaliana	core promoter element around -30 of transcription start	Promoter related element
PsSPL18	TATA-box	TATA	379	4	+	Arabidopsis thaliana	core promoter element around -30 of transcription start	Promoter related element
PsSPL18	TATA-box	ATATAT	463	6	+	Brassica napus	core promoter element around -30 of transcription start	Promoter related element
PsSPL18	TATA-box	TATATA	464	6	+	Arabidopsis thaliana	core promoter element around -30 of transcription start	Promoter related element
PsSPL18	TATA-box	ATATAT	465	6	+	Brassica napus	core promoter element around -30 of transcription start	Promoter related element
PsSPL18	TATA-box	TATATA	466	6	+	Arabidopsis thaliana	core promoter element around -30 of transcription start	Promoter related element
PsSPL18	TATA-box	ATATAT	467	6	+	Brassica napus	core promoter element around -30 of transcription start	Promoter related element
PsSPL18	TATA-box	TATATA	468	6	+	Arabidopsis thaliana	core promoter element around -30 of transcription start	Promoter related element
PsSPL18	TATA-box	ATATAT	469	6	+	Brassica napus	core promoter element around -30 of transcription start	Promoter related element
PsSPL18	TATA-box	TATATA	470	6	+	Arabidopsis thaliana	core promoter element around -30 of transcription start	Promoter related element
PsSPL18	TATA-box	ATATAT	471	6	+	Brassica napus	core promoter element around -30 of transcription start	Promoter related element
PsSPL18	TATA-box	TATATA	472	6	+	Arabidopsis thaliana	core promoter element around -30 of transcription start	Promoter related element
PsSPL18	TATA-box	ATATAT	473	6	+	Brassica napus	core promoter element around -30 of transcription start	Promoter related element
PsSPL18	TATA-box	TATATA	474	6	+	Arabidopsis thaliana	core promoter element around -30 of transcription start	Promoter related element
PsSPL18	TATA-box	ATATAT	475	6	+	Brassica napus	core promoter element around -30 of transcription start	Promoter related element
PsSPL18	TATA-box	TATATA	476	6	+	Arabidopsis thaliana	core promoter element around -30 of transcription start	Promoter related element
PsSPL18	TATA-box	ATATAT	477	6	+	Brassica napus	core promoter element around -30 of transcription start	Promoter related element
PsSPL18	TATA-box	TATATA	478	6	+	Arabidopsis thaliana	core promoter element around -30 of transcription start	Promoter related element
PsSPL18	TATA-box	ATATAT	479	6	+	Brassica napus	core promoter element around -30 of transcription start	Promoter related element
PsSPL18	TATA-box	TATATA	480	6	+	Arabidopsis thaliana	core promoter element around -30 of transcription start	Promoter related element
PsSPL18	TATA-box	ATATAT	481	6	+	Brassica napus	core promoter element around -30 of transcription start	Promoter related element
PsSPL18	TATA-box	TATATA	482	6	+	Arabidopsis thaliana	core promoter element around -30 of transcription start	Promoter related element
PsSPL18	TATA-box	ATATAT	483	6	+	Brassica napus	core promoter element around -30 of transcription start	Promoter related element
PsSPL18	TATA-box	TATATA	484	6	+	Arabidopsis thaliana	core promoter element around -30 of transcription start	Promoter related element
PsSPL18	TATA-box	ATATAT	485	6	+	Brassica napus	core promoter element around -30 of transcription start	Promoter related element
PsSPL18	TATA-box	TATATA	486	6	+	Arabidopsis thaliana	core promoter element around -30 of transcription start	Promoter related element
PsSPL18	TATA-box	ATATAT	487	6	+	Brassica napus	core promoter element around -30 of transcription start	Promoter related element
PsSPL18	TATA-box	TATATA	488	6	+	Arabidopsis thaliana	core promoter element around -30 of transcription start	Promoter related element
PsSPL18	TATA-box	ATATAT	489	6	+	Brassica napus	core promoter element around -30 of transcription start	Promoter related element
PsSPL18	TATA-box	TATATA	490	6	+	Arabidopsis thaliana	core promoter element around -30 of transcription start	Promoter related element
PsSPL18	TATA-box	ATATAT	491	6	+	Brassica napus	core promoter element around -30 of transcription start	Promoter related element
PsSPL18	TATA-box	TATA	492	4	+	Arabidopsis thaliana	core promoter element around -30 of transcription start	Promoter related element
PsSPL18	TATA-box	TATA	536	4	+	Arabidopsis thaliana	core promoter element around -30 of transcription start	Promoter related element
PsSPL18	TATA-box	ATATAA	557	6	+	Brassica oleracea	core promoter element around -30 of transcription start	Promoter related element
PsSPL18	TATA-box	TATA	558	4	+	Arabidopsis thaliana	core promoter element around -30 of transcription start	Promoter related element
PsSPL18	TATA-box	ATATAT	571	6	+	Brassica napus	core promoter element around -30 of transcription start	Promoter related element
PsSPL18	TATA-box	TATA	572	4	+	Arabidopsis thaliana	core promoter element around -30 of transcription start	Promoter related element
PsSPL18	TATA-box	TATAAATA	735	8	-	Daucus carota	core promoter element around -30 of transcription start	Promoter related element
PsSPL18	TATA-box	TATAAAT	736	7	-	Brassica juncea	core promoter element around -30 of transcription start	Promoter related element
PsSPL18	TATA-box	TATAAA	737	6	-	Helianthus annuus	core promoter element around -30 of transcription start	Promoter related element
PsSPL18	TATA-box	TATAA	738	5	-	Arabidopsis thaliana	core promoter element around -30 of transcription start	Promoter related element
PsSPL18	TATA-box	TATA	739	4	+	Arabidopsis thaliana	core promoter element around -30 of transcription start	Promoter related element
PsSPL18	TATA-box	TATACA	747	6	-	Helianthus annuus	core promoter element around -30 of transcription start	Promoter related element
PsSPL18	TATA-box	TATA	749	4	+	Arabidopsis thaliana	core promoter element around -30 of transcription start	Promoter related element
PsSPL18	TATA-box	ATATAT	755	6	+	Brassica napus	core promoter element around -30 of transcription start	Promoter related element
PsSPL18	TATA-box	TATA	756	4	+	Arabidopsis thaliana	core promoter element around -30 of transcription start	Promoter related element
PsSPL18	TATA-box	TATTTAAA	765	8	-	Arabidopsis thaliana	core promoter element around -30 of transcription start	Promoter related element
PsSPL18	TATA-box	ATTATA	793	6	+	Brassica napus	core promoter element around -30 of transcription start	Promoter related element
PsSPL18	TATA-box	TATAA	794	5	-	Arabidopsis thaliana	core promoter element around -30 of transcription start	Promoter related element
PsSPL18	TATA-box	TATA	795	4	+	Arabidopsis thaliana	core promoter element around -30 of transcription start	Promoter related element
PsSPL18	TATA-box	TACATAAA	805	8	-	Oryza sativa	core promoter element around -30 of transcription start	Promoter related element
PsSPL18	TATA-box	ATATAA	815	6	+	Brassica oleracea	core promoter element around -30 of transcription start	Promoter related element
PsSPL18	TATA-box	TATA	816	4	+	Arabidopsis thaliana	core promoter element around -30 of transcription start	Promoter related element
PsSPL18	TATA-box	ATATAA	820	6	+	Brassica oleracea	core promoter element around -30 of transcription start	Promoter related element
PsSPL18	TATA-box	TATA	821	4	+	Arabidopsis thaliana	core promoter element around -30 of transcription start	Promoter related element
PsSPL18	TATA-box	ATTATA	856	6	+	Brassica napus	core promoter element around -30 of transcription start	Promoter related element
PsSPL18	TATA-box	TATAA	857	5	-	Arabidopsis thaliana	core promoter element around -30 of transcription start	Promoter related element
PsSPL18	TATA-box	TATA	858	4	+	Arabidopsis thaliana	core promoter element around -30 of transcription start	Promoter related element
PsSPL18	TATA-box	ATTATA	870	6	+	Brassica napus	core promoter element around -30 of transcription start	Promoter related element
PsSPL18	TATA-box	TATAA	871	5	-	Arabidopsis thaliana	core promoter element around -30 of transcription start	Promoter related element
PsSPL18	TATA-box	TATA	872	4	+	Arabidopsis thaliana	core promoter element around -30 of transcription start	Promoter related element
PsSPL18	TATA-box	TATAAAA	878	7	-	Pisum sativum	core promoter element around -30 of transcription start	Promoter related element
PsSPL18	TATA-box	TATAAA	879	6	-	Helianthus annuus	core promoter element around -30 of transcription start	Promoter related element
PsSPL18	TATA-box	TATATAA	880	7	-	Arabidopsis thaliana	core promoter element around -30 of transcription start	Promoter related element
PsSPL18	TATA-box	TATATA	881	6	+	Arabidopsis thaliana	core promoter element around -30 of transcription start	Promoter related element
PsSPL18	TATA-box	ATATAA	882	6	+	Brassica oleracea	core promoter element around -30 of transcription start	Promoter related element
PsSPL18	TATA-box	TATA	883	4	+	Arabidopsis thaliana	core promoter element around -30 of transcription start	Promoter related element
PsSPL18	TATA-box	TATATTTATATTT	949	12	-	Avena sativa	core promoter element around -30 of transcription start	Promoter related element
PsSPL18	TATA-box	ATATAA	951	6	+	Brassica oleracea	core promoter element around -30 of transcription start	Promoter related element
PsSPL18	TATA-box	TATA	952	4	+	Arabidopsis thaliana	core promoter element around -30 of transcription start	Promoter related element
PsSPL18	TATA-box	TATATA	1021	6	-	Arabidopsis thaliana	core promoter element around -30 of transcription start	Promoter related element
PsSPL18	TATA-box	ATATAT	1022	6	-	Brassica napus	core promoter element around -30 of transcription start	Promoter related element
PsSPL18	TATA-box	TATATA	1023	6	-	Arabidopsis thaliana	core promoter element around -30 of transcription start	Promoter related element
PsSPL18	TATA-box	ATATAA	1024	6	+	Brassica oleracea	core promoter element around -30 of transcription start	Promoter related element
PsSPL18	TATA-box	TATA	1025	4	-	Arabidopsis thaliana	core promoter element around -30 of transcription start	Promoter related element
PsSPL18	TATA-box	taTATAAAtc	1056	9	-	Arabidopsis thaliana	core promoter element around -30 of transcription start	Promoter related element
PsSPL18	TATA-box	TATAAAT	1057	7	-	Brassica juncea	core promoter element around -30 of transcription start	Promoter related element
PsSPL18	TATA-box	TATAAA	1058	6	-	Helianthus annuus	core promoter element around -30 of transcription start	Promoter related element
PsSPL18	TATA-box	TATATAA	1059	7	-	Arabidopsis thaliana	core promoter element around -30 of transcription start	Promoter related element
PsSPL18	TATA-box	TATATA	1060	6	-	Arabidopsis thaliana	core promoter element around -30 of transcription start	Promoter related element
PsSPL18	TATA-box	ATATAT	1061	6	-	Brassica napus	core promoter element around -30 of transcription start	Promoter related element
PsSPL18	TATA-box	TATA	1062	4	-	Arabidopsis thaliana	core promoter element around -30 of transcription start	Promoter related element
PsSPL18	TATA-box	TATAAATA	1244	8	-	Daucus carota	core promoter element around -30 of transcription start	Promoter related element
PsSPL18	TATA-box	TATAAAT	1245	7	-	Brassica juncea	core promoter element around -30 of transcription start	Promoter related element
PsSPL18	TATA-box	TATAAA	1246	6	-	Helianthus annuus	core promoter element around -30 of transcription start	Promoter related element
PsSPL18	TATA-box	TATAA	1247	5	-	Arabidopsis thaliana	core promoter element around -30 of transcription start	Promoter related element
PsSPL18	TATA-box	TATA	1248	4	-	Arabidopsis thaliana	core promoter element around -30 of transcription start	Promoter related element
PsSPL18	TATA-box	TATA	1608	4	-	Arabidopsis thaliana	core promoter element around -30 of transcription start	Promoter related element
PsSPL18	TATA-box	taTATAAAtc	1670	9	-	Arabidopsis thaliana	core promoter element around -30 of transcription start	Promoter related element
PsSPL18	TATA-box	TATAAAT	1671	7	-	Brassica juncea	core promoter element around -30 of transcription start	Promoter related element
PsSPL18	TATA-box	TATAAA	1672	6	-	Helianthus annuus	core promoter element around -30 of transcription start	Promoter related element
PsSPL18	TATA-box	TATATAA	1673	7	-	Arabidopsis thaliana	core promoter element around -30 of transcription start	Promoter related element
PsSPL18	TATA-box	TATATA	1674	6	-	Arabidopsis thaliana	core promoter element around -30 of transcription start	Promoter related element
PsSPL18	TATA-box	ATATAT	1675	6	-	Brassica napus	core promoter element around -30 of transcription start	Promoter related element
PsSPL18	TATA-box	TATATA	1676	6	-	Arabidopsis thaliana	core promoter element around -30 of transcription start	Promoter related element
PsSPL18	TATA-box	ATATAA	1677	6	+	Brassica oleracea	core promoter element around -30 of transcription start	Promoter related element
PsSPL18	TATA-box	TATA	1678	4	-	Arabidopsis thaliana	core promoter element around -30 of transcription start	Promoter related element
PsSPL18	TATA-box	TATTTAAA	1715	8	-	Arabidopsis thaliana	core promoter element around -30 of transcription start	Promoter related element
PsSPL18	TATA-box	TATAA	1948	5	-	Arabidopsis thaliana	core promoter element around -30 of transcription start	Promoter related element
PsSPL18	TATA-box	TATA	1949	4	-	Arabidopsis thaliana	core promoter element around -30 of transcription start	Promoter related element
PsSPL18	G-box	CACGTC	193	6	+	Zea mays	cis-acting regulatory element involved in light responsiveness	Light responsive elements
PsSPL18	STRE	AGGGG	145	5	-	Arabidopsis thaliana	Stress response element	Environmental stress-related element
PsSPL18	STRE	AGGGG	1336	5	-	Arabidopsis thaliana	Stress response element	Environmental stress-related element
PsSPL18	GATA-motif	GATAGGG	246	7	+	Pisum sativum	part of a light responsive element	Light responsive elements
PsSPL18	GATA-motif	AAGGATAAGG	1934	9	-	Solanum tuberosum	part of a light responsive element	Light responsive elements
PsSPL18	TATC-box	TATCCCA	1254	7	-	Oryza sativa	cis-acting element involved in gibberellin-responsiveness	Hormone responsive elements
PsSPL18	TGACG-motif	TGACG	195	5	-	Hordeum vulgare	cis-acting regulatory element involved in the MeJA-responsiveness	Hormone responsive elements
PsSPL18	TGACG-motif	TGACG	320	5	-	Hordeum vulgare	cis-acting regulatory element involved in the MeJA-responsiveness	Hormone responsive elements
PsSPL18	LAMP-element	CTTTATCA	1830	8	+	Pisum sativum	part of a light responsive element	Light responsive elements
PsSPL18	TCT-motif	TCTTAC	1746	6	-	Arabidopsis thaliana	part of a light responsive element	Light responsive elements
PsSPL18		motif_sequence	137	4	+	organism	short_function	Other elements
PsSPL18		motif_sequence	421	4	+	organism	short_function	Other elements
PsSPL18		motif_sequence	984	4	+	organism	short_function	Other elements
PsSPL18		motif_sequence	1330	4	+	organism	short_function	Other elements
PsSPL18		motif_sequence	1584	4	-	organism	short_function	Other elements
PsSPL18		motif_sequence	1588	4	+	organism	short_function	Other elements
PsSPL18		motif_sequence	1861	4	+	organism	short_function	Other elements
PsSPL18	MYB	TAACCA	102	6	-	Arabidopsis thaliana		Other elements
PsSPL18	Unnamed__1	CGTGG	129	5	+	Zea mays	60K protein binding site	Other elements
PsSPL18	Unnamed__1	GAATTTAATTAA	1142	11	+	Glycine max	60K protein binding site	Other elements
PsSPL18	CGTCA-motif	CGTCA	195	5	+	Hordeum vulgare	cis-acting regulatory element involved in the MeJA-responsiveness	Hormone responsive elements
PsSPL18	CGTCA-motif	CGTCA	320	5	+	Hordeum vulgare	cis-acting regulatory element involved in the MeJA-responsiveness	Hormone responsive elements
PsSPL18	Myb	CAACTG	1302	6	+	Arabidopsis thaliana		Other elements
PsSPL18	Myb	TAACTG	1644	6	-	Arabidopsis thaliana		Other elements
PsSPL18	WUN-motif	AAATTACTA	728	9	+	Nicotiana glutinosa	wound-responsive element	wound-responsive element
PsSPL18	ABRE	ACGTG	128	5	+	Arabidopsis thaliana	cis-acting element involved in the abscisic acid responsiveness	Hormone responsive elements
PsSPL18	ABRE	ACGTG	193	5	-	Arabidopsis thaliana	cis-acting element involved in the abscisic acid responsiveness	Hormone responsive elements
PsSPL18	Unnamed__4	CTCC	113	4	+	Petroselinum hortense		Other elements
PsSPL18	Unnamed__4	CTCC	200	4	+	Petroselinum hortense		Other elements
PsSPL18	Unnamed__4	CTCC	1412	4	+	Petroselinum hortense		Other elements
PsSPL18	Unnamed__4	CTCC	1470	4	+	Petroselinum hortense		Other elements
PsSPL18	Unnamed__4	CTCC	1576	4	+	Petroselinum hortense		Other elements
PsSPL18	Unnamed__4	CTCC	1863	4	+	Petroselinum hortense		Other elements
PsSPL18	Box 4	ATTAAT	328	6	+	Petroselinum crispum	part of a conserved DNA module involved in light responsiveness	Light responsive elements
PsSPL18	Box 4	ATTAAT	413	6	+	Petroselinum crispum	part of a conserved DNA module involved in light responsiveness	Light responsive elements
PsSPL18	Box 4	ATTAAT	866	6	+	Petroselinum crispum	part of a conserved DNA module involved in light responsiveness	Light responsive elements
PsSPL18	Box 4	ATTAAT	937	6	+	Petroselinum crispum	part of a conserved DNA module involved in light responsiveness	Light responsive elements
PsSPL18	Box 4	ATTAAT	941	6	+	Petroselinum crispum	part of a conserved DNA module involved in light responsiveness	Light responsive elements
PsSPL18	Box 4	ATTAAT	1108	6	-	Petroselinum crispum	part of a conserved DNA module involved in light responsiveness	Light responsive elements
PsSPL18	Box 4	ATTAAT	1149	6	-	Petroselinum crispum	part of a conserved DNA module involved in light responsiveness	Light responsive elements
PsSPL18	Box 4	ATTAAT	1623	6	-	Petroselinum crispum	part of a conserved DNA module involved in light responsiveness	Light responsive elements
PsSPL18	Box 4	ATTAAT	1978	6	-	Petroselinum crispum	part of a conserved DNA module involved in light responsiveness	Light responsive elements
PsSPL19	ERE	ATTTCATA	1278	8	+	Nicotiana glutinos	estrogen response element	Hormone responsive elements
PsSPL19	AT~TATA-box	TATATA	1225	6	-	Arabidopsis thaliana	Site-binding related elements	Promoter related element
PsSPL19	MRE	AACCTAA	1710	7	-	Petroselinum crispum	MYB binding site involved in light responsiveness	Light responsive elements
PsSPL19	MRE	AACCTAA	1954	7	-	Petroselinum crispum	MYB binding site involved in light responsiveness	Light responsive elements
PsSPL19	MYC	CATGTG	39	6	-	Arabidopsis thaliana		Other elements
PsSPL19	MYC	CATGTG	86	6	-	Arabidopsis thaliana		Other elements
PsSPL19	MYC	CATGTG	354	6	-	Arabidopsis thaliana		Other elements
PsSPL19	MYC	CATGTG	572	6	+	Arabidopsis thaliana		Other elements
PsSPL19	MYC	CATGTG	826	6	+	Arabidopsis thaliana		Other elements
PsSPL19	MYC	CATTTG	975	6	-	Arabidopsis thaliana		Other elements
PsSPL19	MYC	CATTTG	1434	6	+	Arabidopsis thaliana		Other elements
PsSPL19	MYC	CATTTG	1506	6	+	Arabidopsis thaliana		Other elements
PsSPL19	TCA-element	CCATCTTTTT	207	9	-	Nicotiana tabacum	cis-acting element involved in salicylic acid responsiveness	Hormone responsive elements
PsSPL19	TCA-element	CCATCTTTTT	981	9	+	Nicotiana tabacum	cis-acting element involved in salicylic acid responsiveness	Hormone responsive elements
PsSPL19	GT1-motif	GGTTAA	1087	6	-	Arabidopsis thaliana	light responsive element	Light responsive elements
PsSPL19	AAGAA-motif	GAAAGAA	857	7	+	Avena sativa	Relevant elements of Abscisic acid	Hormone responsive elements
PsSPL19	AAGAA-motif	GAAAGAA	1322	7	-	Avena sativa	Relevant elements of Abscisic acid	Hormone responsive elements
PsSPL19	AAGAA-motif	GAAAGAA	1395	7	-	Avena sativa	Relevant elements of Abscisic acid	Hormone responsive elements
PsSPL19	AAGAA-motif	GAAAGAA	1399	7	-	Avena sativa	Relevant elements of Abscisic acid	Hormone responsive elements
PsSPL19	TCCC-motif	TCTCCCT	1404	7	+	Spinacia oleracea	part of a light responsive element	Light responsive elements
PsSPL19	ARE	AAACCA	80	6	+	Zea mays	cis-acting regulatory element essential for the anaerobic induction	Environmental stress-related element
PsSPL19	ARE	AAACCA	1898	6	-	Zea mays	cis-acting regulatory element essential for the anaerobic induction	Environmental stress-related element
PsSPL19	AE-box	AGAAACTT	610	8	+	Arabidopsis thaliana	part of a module for light response	Light responsive elements
PsSPL19	TC-rich repeats	GTTTTCTTAC	1392	9	+	Nicotiana tabacum	cis-acting element involved in defense and stress responsiveness	Environmental stress-related element
PsSPL19	O2-site	GATGATGTGG	1788	9	+	Zea mays	cis-acting regulatory element involved in zein metabolism regulation	development related elements
PsSPL19	CAAT-box	CCAAT	17	5	+	Arabidopsis thaliana	common cis-acting element in promoter and enhancer regions	Site-binding related elements
PsSPL19	CAAT-box	CAAT	18	4	+	Nicotiana glutinosa	common cis-acting element in promoter and enhancer regions	Site-binding related elements
PsSPL19	CAAT-box	CAAT	46	4	+	Nicotiana glutinosa	common cis-acting element in promoter and enhancer regions	Site-binding related elements
PsSPL19	CAAT-box	CAAT	121	4	+	Nicotiana glutinosa	common cis-acting element in promoter and enhancer regions	Site-binding related elements
PsSPL19	CAAT-box	CCAAT	148	5	+	Arabidopsis thaliana	common cis-acting element in promoter and enhancer regions	Site-binding related elements
PsSPL19	CAAT-box	CAAT	149	4	+	Nicotiana glutinosa	common cis-acting element in promoter and enhancer regions	Site-binding related elements
PsSPL19	CAAT-box	CCAAT	173	5	-	Arabidopsis thaliana	common cis-acting element in promoter and enhancer regions	Site-binding related elements
PsSPL19	CAAT-box	CCAAT	183	5	+	Arabidopsis thaliana	common cis-acting element in promoter and enhancer regions	Site-binding related elements
PsSPL19	CAAT-box	CAAT	184	4	+	Nicotiana glutinosa	common cis-acting element in promoter and enhancer regions	Site-binding related elements
PsSPL19	CAAT-box	CAAT	264	4	-	Nicotiana glutinosa	common cis-acting element in promoter and enhancer regions	Site-binding related elements
PsSPL19	CAAT-box	CAAT	273	4	-	Nicotiana glutinosa	common cis-acting element in promoter and enhancer regions	Site-binding related elements
PsSPL19	CAAT-box	CAAT	292	4	+	Nicotiana glutinosa	common cis-acting element in promoter and enhancer regions	Site-binding related elements
PsSPL19	CAAT-box	CAAAT	318	5	-	Pisum sativum	common cis-acting element in promoter and enhancer regions	Site-binding related elements
PsSPL19	CAAT-box	CAAT	348	4	-	Nicotiana glutinosa	common cis-acting element in promoter and enhancer regions	Site-binding related elements
PsSPL19	CAAT-box	CAAT	433	4	+	Nicotiana glutinosa	common cis-acting element in promoter and enhancer regions	Site-binding related elements
PsSPL19	CAAT-box	CAAAT	496	5	+	Pisum sativum	common cis-acting element in promoter and enhancer regions	Site-binding related elements
PsSPL19	CAAT-box	CCAAT	548	5	-	Arabidopsis thaliana	common cis-acting element in promoter and enhancer regions	Site-binding related elements
PsSPL19	CAAT-box	CAAT	582	4	-	Nicotiana glutinosa	common cis-acting element in promoter and enhancer regions	Site-binding related elements
PsSPL19	CAAT-box	CAAT	598	4	+	Nicotiana glutinosa	common cis-acting element in promoter and enhancer regions	Site-binding related elements
PsSPL19	CAAT-box	CAAT	649	4	+	Nicotiana glutinosa	common cis-acting element in promoter and enhancer regions	Site-binding related elements
PsSPL19	CAAT-box	CAAT	679	4	+	Nicotiana glutinosa	common cis-acting element in promoter and enhancer regions	Site-binding related elements
PsSPL19	CAAT-box	CAAT	750	4	+	Nicotiana glutinosa	common cis-acting element in promoter and enhancer regions	Site-binding related elements
PsSPL19	CAAT-box	CAAT	754	4	+	Nicotiana glutinosa	common cis-acting element in promoter and enhancer regions	Site-binding related elements
PsSPL19	CAAT-box	TGCCAAC	814	7	-	Petunia hybrida	common cis-acting element in promoter and enhancer regions	Site-binding related elements
PsSPL19	CAAT-box	CAAT	819	4	+	Nicotiana glutinosa	common cis-acting element in promoter and enhancer regions	Site-binding related elements
PsSPL19	CAAT-box	CAAAT	821	5	-	Pisum sativum	common cis-acting element in promoter and enhancer regions	Site-binding related elements
PsSPL19	CAAT-box	CAAAT	934	5	-	Pisum sativum	common cis-acting element in promoter and enhancer regions	Site-binding related elements
PsSPL19	CAAT-box	CAAT	954	4	+	Nicotiana glutinosa	common cis-acting element in promoter and enhancer regions	Site-binding related elements
PsSPL19	CAAT-box	CAAAT	975	5	+	Pisum sativum	common cis-acting element in promoter and enhancer regions	Site-binding related elements
PsSPL19	CAAT-box	CCAAT	1080	5	+	Arabidopsis thaliana	common cis-acting element in promoter and enhancer regions	Site-binding related elements
PsSPL19	CAAT-box	CAAT	1081	4	+	Nicotiana glutinosa	common cis-acting element in promoter and enhancer regions	Site-binding related elements
PsSPL19	CAAT-box	CAAAT	1117	5	+	Pisum sativum	common cis-acting element in promoter and enhancer regions	Site-binding related elements
PsSPL19	CAAT-box	CAAAT	1147	5	-	Pisum sativum	common cis-acting element in promoter and enhancer regions	Site-binding related elements
PsSPL19	CAAT-box	CAAAT	1201	5	-	Pisum sativum	common cis-acting element in promoter and enhancer regions	Site-binding related elements
PsSPL19	CAAT-box	CAAT	1269	4	-	Nicotiana glutinosa	common cis-acting element in promoter and enhancer regions	Site-binding related elements
PsSPL19	CAAT-box	CAAT	1276	4	+	Nicotiana glutinosa	common cis-acting element in promoter and enhancer regions	Site-binding related elements
PsSPL19	CAAT-box	CAAT	1308	4	-	Nicotiana glutinosa	common cis-acting element in promoter and enhancer regions	Site-binding related elements
PsSPL19	CAAT-box	CAAAT	1334	5	-	Pisum sativum	common cis-acting element in promoter and enhancer regions	Site-binding related elements
PsSPL19	CAAT-box	CAAAT	1435	5	-	Pisum sativum	common cis-acting element in promoter and enhancer regions	Site-binding related elements
PsSPL19	CAAT-box	CAAAT	1507	5	-	Pisum sativum	common cis-acting element in promoter and enhancer regions	Site-binding related elements
PsSPL19	CAAT-box	CAAT	1612	4	+	Nicotiana glutinosa	common cis-acting element in promoter and enhancer regions	Site-binding related elements
PsSPL19	CAAT-box	CAAAT	1614	5	-	Pisum sativum	common cis-acting element in promoter and enhancer regions	Site-binding related elements
PsSPL19	CAAT-box	CAAT	1624	4	+	Nicotiana glutinosa	common cis-acting element in promoter and enhancer regions	Site-binding related elements
PsSPL19	CAAT-box	CAAT	1651	4	-	Nicotiana glutinosa	common cis-acting element in promoter and enhancer regions	Site-binding related elements
PsSPL19	CAAT-box	CAAAT	1730	5	-	Pisum sativum	common cis-acting element in promoter and enhancer regions	Site-binding related elements
PsSPL19	CAAT-box	CAAAT	1735	5	-	Pisum sativum	common cis-acting element in promoter and enhancer regions	Site-binding related elements
PsSPL19	CAAT-box	CCAAT	1744	5	-	Arabidopsis thaliana	common cis-acting element in promoter and enhancer regions	Site-binding related elements
PsSPL19	CAAT-box	CAAAT	1760	5	-	Pisum sativum	common cis-acting element in promoter and enhancer regions	Site-binding related elements
PsSPL19	CAAT-box	CAAT	1798	4	-	Nicotiana glutinosa	common cis-acting element in promoter and enhancer regions	Site-binding related elements
PsSPL19	CAAT-box	CCAAT	1808	5	-	Arabidopsis thaliana	common cis-acting element in promoter and enhancer regions	Site-binding related elements
PsSPL19	CAAT-box	CAAT	1858	4	-	Nicotiana glutinosa	common cis-acting element in promoter and enhancer regions	Site-binding related elements
PsSPL19	CAAT-box	CAAAT	1878	5	-	Pisum sativum	common cis-acting element in promoter and enhancer regions	Site-binding related elements
PsSPL19	CAAT-box	CCAAT	1896	5	-	Arabidopsis thaliana	common cis-acting element in promoter and enhancer regions	Site-binding related elements
PsSPL19	CAAT-box	CAAAT	1933	5	-	Pisum sativum	common cis-acting element in promoter and enhancer regions	Site-binding related elements
PsSPL19	CAAT-box	CAAT	1971	4	-	Nicotiana glutinosa	common cis-acting element in promoter and enhancer regions	Site-binding related elements
PsSPL19	CAAT-box	CAAT	1985	4	-	Nicotiana glutinosa	common cis-acting element in promoter and enhancer regions	Site-binding related elements
PsSPL19	CAAT-box	CAAT	1992	4	-	Nicotiana glutinosa	common cis-acting element in promoter and enhancer regions	Site-binding related elements
PsSPL19	GARE-motif	TCTGTTG	1218	7	+	Brassica oleracea	gibberellin-responsive element	Hormone responsive elements
PsSPL19	CCGTCC motif	CCGTCC	551	6	-	Nicotiana tabacum		development related elements
PsSPL19	CCGTCC motif	CCGTCC	1485	6	+	Nicotiana tabacum		development related elements
PsSPL19	TCA	TCATCTTCAT	1458	9	+	Pisum sativum	Reverse transcription Transposable related elements	Site-binding related elements
PsSPL19	MBS	CAACTG	1184	6	-	Arabidopsis thaliana	MYB binding site involved in drought-inducibility	Environmental stress-related element
[truncated: 2,097 more rows]
